# Supplementary material for: Genome-wide identification and comprehensive analysis of EuFLS genes in Eucommia ulmoides reveals their roles in growth, development, and abiotic stress response
Source: Front Plant Sci. 2025 Oct 23;16:1662635. doi: 10.3389/fpls.2025.1662635 (PMC12589077; doi:10.3389/fpls.2025.1662635)
Supplement: Supplementary file 1 [file DataSheet1.fasta]

>BnaFLS3-1_#C03p053670.1   Brassica napus
MDVPIVVNHGILPELIRRLKEVGTEFFELPETEKEAVAKPEDSMDVEGYRTKYQKDLEGRNAWVDHLFHRIWPPSRVSYRFWPKLPMDYREVNEDYAKHLKKLSEKIMEWLSEGLGLRREALIEGLGGETVEYLMKINYYPPCHDQDLVIGAPDHTDVNGITFLVANEALGLQAFKDNHWIDIKYTTSGIIVIVGDQFHRISNGKYMSAKHRATMDKEKTRISWPIFVESSLDHEFAPLRELITGEDNAPKFKPYVYKDFKFRKLKKLPLD*
>PcrFLS_#AAP57395.1  Petroselinum crispum
MEVERVQAISKMSRCMDTIPSEYIRSESEQPAVTTMQGVVLQVPVIDLGSSNNTEENLVELIAEASREWGIFQVVNHGIPDDAIAKLQKVGKEFFELPQQEKEVIAKPEGYQGVEGYGTKLQKELGGKKGWVDHLFHIIWPKSAVNYNFWPNNPPLYREANEEYAVALRGVVDKLFEALSLGIGLEKHELKKASGGDDLIYMLKINYYPPCPRPDLALGVVAHTDMSAITILVPNEVQGLQVHKDDHWYDVKYIPNALIIHIGDQIEIMSNGKYKSVYHRTTVNKDKTRMSWPVFLEPPPELLTGPISKLITDENPAKFKTKKYKDYVYCKLNKLPQ
>GbiFLS_#ACY00393.1  Ginkgo biloba
MAPTRVQYVAESRPQTIPLEFVRPVEERPINTTFNDDIGLGRQIPVIDMCSLEAPELREKTFKEIARASKEWGIFQVINHAISPSLFESLETVGKQFFQLPQEEKEAYACTGEDGSFTGYGTKLACTTDGRQGWSDFFFHMLWPPSLRDFSKWPQKPSSYIEVTEEYSNRILGVLNKLLSALSISLELQESALKDALGGENLEMELKINYYPTCPQPEVAFGVVPHTDMSALTILKPNDVPGLQVWKDDKWITAHYVPNALIIHIGDQIQILSNGKFKSVLHRSLVNKEKVRMSWPVFCSPPLDTVIGPLKELIDDSNPPLYNAKTYREYKHRKINKLGQ
>MauFLS_#QBO54037.1  Muscari aucheri
MDMERVQAIASLAGDLGTIPAEFIRPEHERPAMTTHHGPSPEIPVVDMTSVDRVKAIADAAKEWGIFQLVNHGIPVAAIEELKRVGTEFFALPQEEKESYAAAPGSLEGYGTRLQRESEGKKAWADYLFHNVWPDSSINYKFWPNNPPEYRKASEEYARRLQGVVDETLGSLSLWLGLERHVLKEAVGGERLEYLLKINYYPPCPRPDLALGVVAHTDMSAITVLVPNEVPGLQVFKDGRWLDAEYVPNALVVHVGDQVEIVSNGRYKSVMHRTVVSRDRVRMSWPVFCSPPGEEVVGPLPQLVGDGSPARFKAKKYKDYSYCKINKLPQ
>ZmaFLS_#ACF84961.1  Zea mays
MGGETHLSVQELAASLGALPPEFVRSEQDQPGATTYRGAAVPDAPVIDISEPGFGARMAAAAREWGLFQVVNHGVPSAAVAELQRVGRAFFALPTEEKERYAMDPASGKIEGYGTKLQRDLEGKKTWNDFFFHVVAPPEKVDHAVWPRSLAGYREANEEYCRHMQRLTRELFEHLSLGLGLHGGAMAEAFGGDGLVFLQKINFYPPCPQPELTLGVAPHTDMSTLTVLVPNEVQGLQVFKDGQWYEAKYVPDALIVHIGDQIEIFSNGAYKAVLHRTTVNKEKTRMSWPMFVEPPGELVVGPHPKLVTEESPAKYKAKKYKDYQHCKINKLPM
>AmaFLS_#ABB53382.1  Antirrhinum majus
MEGERVQAIASLSKYADTIPSEFIRSENEQPAATTLRGVVLEVPVIDLSDDFNEKILVKNISEASRDWGIFQVVNHGISNEVISKLQKVGKEFFELPKEEKEFVAKTPESGIEGYGTILQKEVEGKKGWVDHLFHKIWPPSAINYKFWPKNPPSYREANEEYTKKIRDVSDKLTNWLSLGLGIKGHELKAAMGGDDTIFLMKINYYPPCPRPDLALGVVAHTDMSFLTILVPNEVQGLQVFRDEHWYDVKYIPNALIVHIGDQIEILSNGKYKAVFHRTTVNKKNTRMSWPVFLEPHPEFEVGPIPELVSEESPSKYKTKKYKDYVYCKLNKIPQ
>MdoFLS_#AAX89401.1  Malus domestica
MGVESVERERESNEGTIPAEFIRSENEQPGITTVHGKVLEVPIIDFSDPDEEKLIVQITEASSNWGMYQIVNHDIPSEVISKLQAVGKEFFELPQEEKEAYAKPPDSGSIEGYGTKLFKEISEGDTTKKGWVDNLFNKIWPPSVVNYQFWPKNPPSYREANEEYAKHLHNVVEKLFRLLSLGLGLEGQELKKAAGGDNLEYLLKINYYPPCPRPDLALGVVAHTDMSTVTILVPNDVQGLQACKDGRWYDVKYIPNALVIHIGDQMEIMSNGKYTSVLHRTTVNKDKTRISWPVFLEPPADHVVGPHPQLVNAVNQPKYKTKKYGDYVYCKINKLPQ
>RruFLS_#AIS22436.1  Rosa rugosa
MGVERVQDIASATSKDTIPVEFIRSENEQPGITTVPGTVLECPIIDFSDPDEEKLLKQIFEASTDWGMYQIVNHDISNEAIAKLQAVGKEFFELPHEEKEVYAKDPNSKSVEGYGTFLQKELEGKKGWVDHLFHKIWPPSAINYCFWPKNPASYREANEEYAKNLHKVVEKLFKLLSLGLGLEAQELKKAVGGDDLVYLLKINYYPPCPRPDLALGVVAHTDMSALTILVPNDVQGLQACRDGQWYDVKYIPNALVIHIGDQMEVMSNGKFKAVLHRTTVSKDKTRISWPVFLEPPPDHIIGPHPKLVNDKENPPKYKTKKYSEYVYNKLNKIPQ
>AthFLS2_#At5g63580    Arabidopsis thaliana
MEVERDQHISPPSLMAKTIPIIDLSNLDEELVAHAVVKGSEEWGIFHVVNHGIPMDLIQRLKDVGTQFFELPETEKKAVAKQDGSKDFEGYTTNLKYVKGEVWTENLFHRIWPPTCINFDYWPKNPPQYREVIEEYTKETKKLSERILGYLSEGLGLPSEALIQGLGGESTEYVMRINNYPPDPKPDLTLGVPEHTDIIGITIIITNEVPGLQIFKDDHWLDVHYIPSSITVNIGDQIMAEQWKVQECVA
>MerFLS1_#CAA7027049.1   Microthlaspi erraticum
MEVERVQDISSSSLLTAAIPLEYIRSEKDQPAITTFRGPTPAIPVVDLSDPVTESVTRAVVKASEEWGIFQVVNHGIPTELIQRLQDVGRKFFELPSTEKESVAKPVDSKDIEGYGTKLQKDLEGKKAWVDHLFHRIWPQSCVNYRFWPKNPPEYREVNEEYAIHMNKLSETLLGILSEGLGLRREALREGLGGDMAEYMMKINYYPPCPRPDLVLGVPAHTDLSGITLLVPNEIPGLQVFKDDHWFDAEYIPSAVIVHIGDQILRLSNGRYKNVLHRTTVDKEKTRMSWPVFLEPPREMIVGPLPELTSDDNPPKYKAMAFKDYSYRKLNKLPLD
>NtaFLS_#AFS63900.1   Narcissus tazetta
MEFERVQAIASLSASLNTIPPEFIRSEHERPDMTTYRGPVPEIPVVDLSTADRTRLTRAIADASEEWGIFQIVNHGIPVEVVKELQRVGKEFFELPQGEKEAYVTGPGSIEGYGTKLQKDLEGKKAWVDYLFHFVWPESRINLKFWPEKPEAYRTANKEYAKHLLRIVDEMLSSLSLGLGLEEHTVKEAVGGDELEMLLKINYYPPCPRPDLALGVVAHTDMSVVTILVPNEVPGLQVFKDDRWFDVKYIPNALIVHIGDQVEILSNGKYKSVLHRTTVNKEKARMSWPVFCSPTDETVVGPLPQLVGDENPAKFKTKKYKDYCYCKLNKLPQ
>CruFLS5_A_#XP_006280807.1  Capsella rubella 
MEDERNHNISSSSLPSFCKQLASSSTLRESMELDIPIIDLSVSNEELLVREVTKASEGWGIFQVVNHGIPMALMRQLQVVGKQFFDLPETEKEAVAQDEDIEGYKKNYLDGIKAWDEHLFHRLSPPSIINYKYWPKHPPQYREVNEDYTTHVKKLTKKILGWLSEGLGLPSVTLTQRLGGEMAQYLIRVNYYQPSSKSELVIGGAAHTDIGAITLLVPNEVPGLQVFKDEKWLDVEYMDSAMVVFIGDQLMRMTNGRFKNVLHRAMLDKERLRISWPVFVSPRDDMLVGPLPELTGDENPPKFETLVFKDYTQQTLKSWAVEKLYSL
>AthFLS4_#At5g63595     Arabidopsis thaliana
MEVERDQHKPPLSLQNNKIPSSQNFPVVDLSNTNGELVARKVAKASEEWGIFQVVNHGIPTELIRRLHKVDTQFFELPESKKEAVAKPANSKEIQGYEMDDVQGRRSHIFHNLYPSSSVNYAFWPKNPPEYREVTEEFAKHAKQLAEEILGLLSEGAGYLMKINYYRPCPEPDWVMGIKAHTDFNGLTLLIPNEIFGLQVFKEDRWLDVDYIYPAVIIIIGDQIMKMSNGRYNNVLHRALMDKKKTRMSSVVHIKPPYDMVVSHFPNSPAAIILPSSSL
>BraFLS4-4_#Bra018076.1    Brassica rapa
MVAERDQDIPSSRIPIIDLSNPDQELVARAVVKASEEWGVFQLINHGIPTELIQRLQNVGRRFFELSEGEKNEVAKLDDSREGYARRYALDLEKRIGTVDQLFHNVWPPSAVNYSYWPKNPQDYREVNEEYTRQVKMLSEKIMEWLSEGLGLRREAINEVVGGEYLLNVNYYPPCPHPDVIEGLDAHTDISGLTLLLTNEIPGLQVFKDDQWIDVEYIPFAVIVNISDQILRISNGKYKSVLHKTTVDKEKTRMSWAVLVRPTNDMVVGPFTELIGNDPPKFKSMVYKDYIYRKVRNLPFVDLDS
>BnaFLS2-1_#C03p053680_1   Brassica napus
MEVKRYQPTSPPSETIPIVDLSNPEEELVSRAVVKASQEWGVFHVVNHGISMDLIRRLKEVGKQFFELPETEKKAVAKPDDSQDFEGYTRNLKYTEGEVWADNLFHRILPQSCINYKYWPRNPPEYREVIEEYTKETKKLSERLLGFLSEGLGLRHEALKEGLGGEKSEYVLRINNFPPNPQPDATLGLPEHTDIVALALIVTNEVPGLQVFHEGHWFDVQYVPSSITVTIGDQILRLSNGKYKNVLHRVTVDKEKQRMSWPVFVDANPDVVIRPLPELITGDNPSMFKSIICKDFKYRRLYKLPVD*
>CruFLS1_#XP_006288144.1   Capsella rubella
MEVERVQDISSSSLLNEAIPLEFIRSEKEQPAITTFRGPTPAIPVVDLGDSDEESVKRAVVKASEEWGLFQVVNHGIPRELIQRLQDVGRKFFELPSSEKESVAKPVDSKDIEGYGTKLQKDLEGKKAWVDHLFHRIWPPSCVNYSFWPKNPPEYREVNEEYAVHVKKLSETLLGILSEGLGLKRDALKEGLGGETAEYMMKINYYPPCPRPDLALGVPAHTDLSGITLLVPNEVPGLQVFKDDHWFDAEYIPSAVIVHIGDQIMRLSNGKYKNVLHRTTVDKEKTRMSWPVFVEPHREMIVGPLPELTGEDNPPKFKPFAFKDYSYRKLNKLPLD
>AlyFLS4_#XP_020884743.1  Arabidopsis lyrata
MCPSEQSITNSGTISDNMVLERDQDIPSSHIPVVDLSSPDQELVARAVVKASNSGEFEEWGVFQVVNRGIPTKVIQRLQNVGRQFFELLEVEKNAVAKPDDSREGYARRYELDLERKTGTVDQLFHDIXPPSSVNYKYWPKNPLDYREANEEYTKHVKMLXIMEWLSEGLGLWGEAIKEVMGGEYMMIVNYYPPCPHSDLIEGLDPHTDVSGLTLILPNEIPGLQVFKDDDWFDLENIPSAVIVIIGDQIQRLSNGRYNXYKTIVDKERTRMSWPVLVRPTNDMVVGPFPEIIGHDNPPKFKHIAYKDYIYRKVRHLSLADLDS
>BnaFLS3-2_#A06p023760.1    Brassica napus
MDVPIVDLSNPNEDLVARAVVKASEEWGIFQVVNHGIPPELIRRLKEVGTKFFELPETEKEAVAKPEDSVDVEGYRTKYQKDLEGRNAWVDHLFHRIWPPSRVSYRFWPKLPMDYREVNEDYAKHLKKLSEKIMEWLSEGLGLRREALIEGLGGETVEYLMKINYYPPCPDQDLVIGAPDHTDVNGITFLVANEALGLQAFKDNHWIDVKYTTSGIIVIVGDQFHRMSNGKYMSAKHRATMDKEKTRISWPVFVESSLDHEFAPLRELITGEDNAPKFKPYVYKDFKFRKLKKLPLD*
>BnaFLS3-3_#C02p041120.1     Brassica napus
MAEPVPSKFQGTSPVDFPIVDLSNPNEDLVARAVVKASETWGMFQVVNHGIPTELMRRLKELGTEFFELPEKEKEAVARPADSTDLEGYTTDYKKDGEGRKTWADHLFHRIWPPSRINYRFWPKNSPDYREVNEEYAKEIKKLSEKIMGWLSEGLGLHRDALKEGLGGEKVEYLMKIIFYPPCPKLELLYGAPHHTDLNGITFLIADEVDGLQAFQDNKWVDVKYDDSGIVVIIADQIKRMSNGRYKSGEHRATIDTVRTRLSWPVFAEPNLDHVVGPLPELVIDDAPKFKPYVYREYKFLKMNKLPLE*
>BstFLS5_#Bostr.0568s0449.1  Boechera stricta
MEDERSHKTSSSSLPSLCKQLASSTLRGSLELDIPVVDLSVSDEEFLVREVTKASEEWGVFQVVNHGIPAELMRQLQVVGKQFFDLPEAEKEAVEKEGDFEGYKRKYLEGIKAWDEHLFLRIWPPSLINYKYWPKNPPQYREVNEEYTRHMKKLTEKILGWLSEGLGLTPVALTQSLGGEMTEYVIRVNYYPPSPKSELALGAAEHTDIGAITLLVPNEVPGLQVFKDEQWLDLEYINSAVVVIVGDQLMRISNGRYKNVLHRATLDKENLRISWPVFVSPRQDLLVGPLPELTGDENPPKFETLVYRDYMHQTLRNFALDKLPLYGFLETQKQGIHQ*
>AlyFLS5_B_#XP_020878136.1   Arabidopsis lyrata
MESERDNNTSLPLASSTLGGSADVPVVDLSVTDEGFLVREVTKASEEWGVFQVVNHGIPTELMLQLQMAGKQFFELPEAEKETVAKEEDFEGFKRNYLGGINNWDEHLFHRLSPPSIINYKYWPKNPPQYREVTEEYTKHMRRLTEKILGWLSEGLGLPRETFTKSIGGETAEYVLRINFYPPTQNTDLTIGAAAHTDMGAIALLIPNEVPGLQAFKDEQWLDLNYVNSAVVVIIGDQLMRMTNGRFKNVLHRAKTDQERLRISWPVFVAPRADMSVGPLPELTGDDNPPKFETLIYNDYIDQKIKGWALEDLPVY
>BraFLS2-2_#Bra038647.1  Brassica rapa
MEVKKDQHTSPPSETIPIVDLSNPDEELVSRAVVKASQEWGIFHVVNHGISMDLIRRLKEVGTQFFELPETEKKAVAKPDDSQDFEGYTRNLKYTEGEVWADNLFHRILPQSCINYKYWPRNPPQYREVTEEYTKETKKLSERLLGFLSEGLGLRHEALKEGLGGEKSEYVLRINNFPPNPQPDATLGLPEHTDIVALALIVTNEVPGLQVFHEDHWFDIQYVPSSITVTIGDQILRLSNGKYKNVLHRVTVDKEKQRMSWPVFVDANPDVVIRPLPELITGDNPSMFKPIVCKDFKYRRLFKLPVD
>NtaFLS_#ABE28017.1  Narcissus tazetta
MKTAQAQSATTLTMEVARVQAIASITKCMDTIPSEYIRSENEQPASTTLHGVLLQVPVIDIDDKNVVKLISDASKEWGIFQVINHGIPDEVIANLQKVGKEFFEVVPQEEKEVIAKTPGSQNIEGYGTSLQKELEGKRGWVDHLFHKIWPPSAINYRYWPKNPPSYREANEEYAKRLREVAEKIFKSLSLGLGLEAHEMMEAAGGEEIVYLLKINYYPPCPRPDLALGVVAHTDMSHITILVPNEVQGLQVFKDDHWYDVKYIPNALIIHIGDQVEILSNGKYKSVYHRTTVTKDKTRMSWPVFLEPPSEHEVGPIPKLVNEANPPKFKTKKYKDYVYCKLNKLPQ
>AthFLS1_#At5g08640   Arabidopsis thaliana
MEVERVQDISSSSLLTEAIPLEFIRSEKEQPAITTFRGPTPAIPVVDLSDPDEESVRRAVVKASEEWGLFQVVNHGIPTELIRRLQDVGRKFFELPSSEKESVAKPEDSKDIEGYGTKLQKDPEGKKAWVDHLFHRIWPPSCVNYRFWPKNPPEYREVNEEYAVHVKKLSETLLGILSDGLGLKRDALKEGLGGEMAEYMMKINYYPPCPRPDLALGVPAHTDLSGITLLVPNEVPGLQVFKDDHWFDAEYIPSAVIVHIGDQILRLSNGRYKNVLHRTTVDKEKTRMSWPVFLEPPREKIVGPLPELTGDDNPPKFKPFAFKDYSYRKLNKLPLD
>AlyFLS6_B_#XP_020871982.1  Arabidopsis lyrata
MNVDKRGETKKIPVVDLSDPSDELVAHAVVKASEEWGILQVVNHGIPADLMRRLQEVGRQFFELPATEKESVTRPVDSQDIEGYFPKDPKHLKAWDDHLIHNIWPPASINYRYWPNNPSDYRDVTEEYTRNVTKLTEKIVGYLSKGLGLRHEALKEGLGGDKTQYVMRINCYPPSDLVIGAPAHTDLCALALLVSNEVPGLQVFKDNHWFDVEYINSAVIVLIGDQIMRMSNGRYKNVLHRSIMDKEKTRMSWPVLVEPKHGLVVGPLPELTGDENPPKFESLTFEDYVYRKIKKLLRD
>CgrFLS1_#Cagra.1365s0081.1   Capsella grandiflora
MTRNPQVIHTQNKTKQNKAAKKQRNCNNQETNKTIESKKKTCFWSSSFLMGKTQKLSAIVPGNKNFKINDIMEVERVQDISSSSLLNEAIPLEFIRSEKEQPAITTFRGPTPAIPVVDLGDSDEESVKRAVVKASEEWGLFQVVNHGIPTELIQRLQDVGRKFFELPSSEKESVAKPVDSKDIEGYGTKLQKDLEGKKAWVDHLFHRIWPPSCVNYSFWPKNPPEYREVNEEYAVHVKKLSETLLGILSEGLGLKRDALKEGLGGETAAYMMKINYYPPCPRPDLALGVPAHTDLSGITLLVPNEVPGLQVFKDDHWFDAEYIPSAVIVHIGDQIMRLSNGKYKNVLHRTTVDKEKTRMSWPVFVEPHREMIVGPLPELTGEDNPPKFKPFAFKDYSYRKLNKLPLD*
>BraFLS3-5_#Bra029211.1  Brassica rapa
MAELVPSKFQGTSPVDIPIVDLSNNEDLVARAVVKASEEWGMFLVVNHGIPTELMRRLKELGTEFFELPEKEKEAVARPADSMDLEGYTTDYEKDKEGRKTWADHLFHRVWPASRINYRFWPKNSPDYRHEEVNEEYAREIKKQSEKIMGWLSEGLGLHRDALKEGLGGETVEYLMKIIFYPPCPKLELLYGAPHHTDLNGITFLIADEVDGLQAYQDNKWVDVKYDDSSIVVIIADQIKRMSNGRYKSGEHRVTMDTVRTRLSWPVFAEPNLDHVVGPLAELVIDDAPKFKPYVYREYKYLKMNKLPID
>CniFLS_#ADZ28516.1   Camellia nitidissima
MELERVQVIASLSKCIDTIPAEYIRSENEQPAITTIQGKVLEVPVIDLSNDSDDQNIVQMVAEACRDWGIFQVVNHGIPDEVIGNLQRVGKDFFELPQEEKEVYAKPPESKSVEGYGTKLQKEVEGKKGWVDHLFHKIWPPSAINYKFWPKNPPSYREANEVYAERLRAVADKLFRWLSLGLGLEGHEVKEAVGGDDLIYLMKINYYPPCPRPDLALGVVAHTDMSTLTILVPNEVPGLQVFKDDHWYEVKYIPNALIVHIGDQIEIVSNGKYKAVFHRSTVNKETTRMSWPVFIEPSPEVEVGPHPKLIDDENPPKYKTKKYEDYMYCKLNKLPQ
>FesFLS_#AEC33115.1   Fagopyrum esculentum
MEVERVQAIATLSRSVDTIPLEYIRSEKEQPAITTFQGSVLEVPAIDINESNETSPVESIKKASEEWGLFQVVNHGIPIEVISHLQRVGKEFFELPIEEKEEYAKPEDSKDVEGYGTKLQKEVEGKKGWVDHLFHRIWPPSAINYKFWPKNPTSYKEANEEYCKCLRGVAEKIFRCMSLGLGLEGPELMEAAGGDSLEYLLKINYYPPCPRPDLALGVVAHTDMSTLTILVPNEVPGLQVFRDGLWYDVKYIPNALIVHVGDQLEIMSNGKYKAVLHRTTVNKEKVRMSWPVFLEPPAEHVLGPHPKIVDDRNPAKYKTKKYGDYMYCKLNKLPQ
>MerFLS2_A_#CAA7020388.1   Microthlaspi erraticum
MGVEREQHTSSSPSETIPIVDLSDPNDELVARAVVKASQEWGIFHVVNHGISTDLIERLKEVGKQFFDLPETEKKEVAKRDDSEDFEGYTRNLKYTEDEVWADNLFHRIWPPSCLNFNYWPKNPPQYREVVEEYTKETKKLSERLLGVLSEGLGLQHDALKKGLGGDKTEYVMRINNFPPNPKPDLNLGLPEHTDIIAMAIIVTNEVPGLQIFKDDQWFDVQYIPSAITITIGDQLLRLSNGKYKNVLHRVTVDKEKQRMSWPIFVDANPDVVIGPLPELITGDNPSMFKPITCKDFKFRRLFKLPVD
>AneFLS4_#VVB17901.1   Arabis nemorensis
MGFEGDQDIPASHIPVVDLSNPDQELVARAVVKASEEWGVFQVVNHGIPTELMQRLQNLGKQFFELPDAEKEAVAKPDDSREGYARRYEFDLEKKTGTVDQLFHIIWPPSSVDYKYWPKNLEDYRKVNEEYATHVRMLSEKIMEWLSEGLGLRREAIKEVTAGEYMLIINYYPPCPYPDLIEGLDAHTDVSGLTIILPNEIPGLLVFKDDQWIELENIPSAIIVLIADQILRLSNGRYKSVLHKTTVAKEKTRMSWPVLVRPTNDTVVGPFPELIGHDNPTKFKPMAYKDYIYRKVRKLSFVDIDSS
>RasFLS1_#XP_018442327.1  Raphanus sativus
MEFERVQDISSSSLRTEAIPLEFIRSEKEQPAITTFRGPTPAIPVVDLSDPDEETVARAVVKASEEWGIFQVVNHGIPAELIKRLQEVGRTFFELPSSEKESVAKPVDAKDIEGYGTKLQKEVEGKKAWVDHLFHRIWPPSCVNYSFWPNNPPEYREVNEEYALHVKKLSETLLGILSEGLGLRREALREGLGGDLAEYMMKINYYPPCPRPDLALGVPAHTDLSGITLLVPNEVPGLQVFKDDHWFDAEYIPSAVIVHIGDQILRLSNGRYKNVLHRTTVDKDRTRMSWPVFLEPHREMVVGPLPELISDGNPPKYKPFAFKDYSYRKLNKLPLD
>BnaFLS4-1_#C09p007910.1  Brassica napus
MEVERDQTVSSPTIPIVDLSNLDKELVARAVVKASQEWGVFQVVNHEIPKELIQSLKKVGTHFFELSSEAEKEAVATPANSKDIQGYVTNSQQDIEDKVDRVDHLFHNLPPPTSVDYRYWPKNPPEYRQVNEEYARQVKKLAENILGWLSEGLGLDREALFNQGFGGGEKAVYTMKINYYPPCRPQANLVLGMQPHTDIHGLTLLVPNEIPGLQVFNDNQWFDVEYNPSVINILIGDPIWRMSNGKYKNVLHRTTLNTEKTRMSWVVLLKPPYDMVIEPLKKHTGDGDEAPKFEPITYGEHVERKVRDKLSKAVMSALLI*
>BolFLS3_#Bo9g017780.1  Brassica oleracea
METISALDDIPVVDLSNPNEDLVARAVVKASEEWGIFHVVNHWIPPELIGQLKEVGTEFFQLPESEKKALASEAKRLQEHGRIWPPSRVNHRFWPNNIQDYREVNEEYAKEIKKLSEKIRGWLSEGLGLRRRLLSAVSRSRCEVRTPRHTDLSGITFLIANQVYGLQAFKDNNWFKVKDDDSRIVVIIGDQVHRMNNGKYKRAEHRATLDKEKTRISWPVFVDPNPDHVVRPLPELISGDDNAPKFKPYTYRDYKFHIWNRLPLD
>BolFLS4-1_#Bo9g017790.1  Brassica oleracea
MEVERDQTVSSPTIPIVDLSNLDKELVARAVVKASQEWGVFQVVNHEIPKELIQSLKKVGTHFFELSSEAEKEAVATPANSKDIQGYVTNSQQDIEDKVDRVDHLFHNLPPPTSVDYRYWPKNPPEYRQVNEEYARQVKKLAEKILGWLSEGLGLDREALFNQGFGGGEKAVYTMKINYYPPCRPQANLVLGMEPHTDIHGLTLLVPNEIPGLQVFNDNQWFDVEYNPSVINILIGDPIWRMSNGKYKNVLHRTTLNTEKTRMSWVVLLKPPYDMVIEPLTKHTGDGDEAPKFKPITYGEHVERKVRDKLQKRS
>CgrFLS3_#Cagra.0248s0039.1  Capsella grandiflora
DIPVIDLSNHDEELVARAVVKASEEWGIFQVVNHGIPTELIRRLQEAGKEFFELPETEKEAVAKPKDSMDTEGYRTKYQKDMEGREPWVDHLFHRIWPPSRVSHRFWPKSPPEYIKVNEEYATHIKKLSEKLMEWLSEGLGLRREALKEGLGGETVEYLMKINYYPPCPDPDMVVGAPDHTDVNGITLLVANEALGLQAFKDDHWIDAKYITSGIIVIIGDQFLRMSNGKYKSVVHRATMDKEKTRISWPVFLESSLDHVFGPLPELTTDDESVPKFKPYVYKDFKFRKLKKLSLD*
>CsiFLS_#ABM88786.1    Camellia sinensis
MEVERVQALSHVTLHELPAKFIRPVHEQPENSKAIEGVTVPVISLSQPHDVVVDALSKACSEWGFFLITDHGVEPSLIGRLKEVGEEFFNLPQKEKESYANDPSSGSFEGYGTKMTKNFDEKVEWIDYYFHVMHPPKKLNLDMWPKNPSSYRGVTEEYNVEIMRTTNKLFELLSEGLGLDGKVLSSSLGGDEIEFEMKINMYPPCPQPQLALGVEPHTDMSALTLLVPNDVPGLQVWKDGNWVAVNYLPNALFVHVGDQLEVLSNGKYKSVLHRSLVNKERTRMSWAVFVVPPHEAVIGPLPELIDEKNPAKYSTKTYAEYRHRKFNKIPQ
>RasFLS3_#XP_018489250.1  Raphanus sativus
MSECMKRMEMARNQHISPSPLPLEKAKPAITYQGIATDVPIVDLSNPDEDLVASAVVKASEEWGIFQVVNHGIPQELIRRLKEVGTEFFELPETEKEAVAKPEDSMDVEGYRTKYQKDLEGRNAWVDHLFHRISPPSRVSYRFWPKLPMEYREVNEDYARHLKKLSEKIMEWLSEGLGLRRGALKEGLGGETVEYLMKINYYPPCPDQDLVVGAPDHTDVNGITFLVANEALGLQAFKDNHWVDVKCTTSGIIVIVGDQFHRMSNGKYMSAKHRAKMDKEKTRISWPVFVESSLDHEFAPLRELITGEDNAPKFKPYVYKDFKLRKLKKLPLD
>CunFLS_#BAA36554.1   Citrus unshiu
MEVERVQAIASLSHSNGTIPAEFIRPEKEQPASTTYHGPAPEIPTIDLDDPVQDRLVRSIAEASREWGIFQVTNHGIPSDLICKLQAVGKEFFELPQEEKEVYSRPADAKDVQGYGTKLQKEVEGKKSWVDHLFHRVWPPSSINYRFWPKNPPSYRAVNEEYAKYMREVVDKLFTYLSLGLGVEGGVLKEAAGGDDIEYMLKINYYPPCPRPDLALGVVAHTDLSALTVLVPNEVPGLQVFKDDRWIDAKYIPNALVIHIGDQIEILSNGKYKAVLHRTTVNKDKTRMSWPVFLEPPADTVVGPLPQLVDDENPPKYKAKKFKDYSYCKLNKLPQ
>AceFLS_#AQR58516.1  Allium cepa
MEVERVQAIATLTANLGTIPSEFIRSDHERPDLTTYHGPVPELPIIDLANSSQENVVKQISEAAQEYGIFQLVNHGIPNEVINELQRVGKEFFQLPQEEKEVYATVPDSGSFEGYGTKLQKDLEGKKAWVDYLFHNVWPKHKINYKFWPRNPPAYRKANEEYTKHLQVVVDKMHSYLSLGLGLESHVLKEAVGGDDLEYLLKINYYPPCPRPDLALGVVAHTDMSSLTILVPNEVPGLQVFKDDHWFDAKYIPNALICHIGDQLEILSNGKYKSVLHRTTVNKEKSRMSWPVFCSPPGDTMIGPLPQLVNDENPPKFKTKKYKDYAYCKINKLPQ
>EsaFLS1_#XP_006402015.2   Eutrema salsugineum
RSCLLLSPLVLPSLASLLTIQLDSSDSSRTVGCRSFCRTASNFARSVGEKISKRAVVKASEEWGISQVVNHGIPTELIRRLQEVGRKFFKLPSSENESVAKPEDSKDIEEYGTKLQKDLEGKKAWVDHLFHRNWPPSCVNYRFWPKNPPEYRDVNEEYAVHVKKLSEILLGILSEGFSWFCVT
>AneFLS3_#VVB17897.1   Arabis nemorensis
MELIQRLKEVGTEFFELPEREKEAVAKPADSIDLEGYVTDYKKDGQGRKTWADHLFHRIWPPSRINYKFWPNNSPDYREVNEEYAKEIKKLSEKIMGWLSEGLGLHREALKEGLGGETVEYLMKVIFYPPCPELDLLFGAPPHTDLNGITFLIANDVHGLQAFKNNKWIDVEYDDSGIVVIIANQITRMSNGRYKSGEHRATMDTERTRISWPVFAEPNLDHVVGPLPELVAGDDDNAPKFKPYVYREYKFLKMNKLPLD
>AlyFLS3_#XP_020871503.1   Arabidopsis lyrata
MEKNQHISSPDIPVIDLCSPDEELVAIAVVKASQEWGIFQVVNHGIPTELILRLQQVGKEFFELPETEKEAVAKPEDSLDXDLEGRNAWVDHLFHRIWPPSRVNHKFWPKNPREYIEVNEEYASHIKKLSEKIMEWLSEGLGLRREALKEGLGGETVEYLMKINYYPPCPDPELVVGAPDHTDVNGITLLVANEALGLQAFKDNQWIDAKYTTSGIIVIIGDQFLRMSNGKYKSVEHRAKMDKEKTRISWPVFVESSLDHVFGPLPELITGDENIPNFKPYVYKDYKFRKLKKLLLE
>OsaFLS_#ACY00393.1  Ginkgo biloba
MAECQSVQALASSLAAIPPEFVRSEHERPGATTFRGGDAPEIPVIDMAAPESAARVAEAAAEWGLFQVVNHGVPAAAVAELQRVGREFFALPQEEKARYAMDASSGKMEGYGSKLQKDLEGKKAWADFFFHNVAPPAMVNHDIWPSHPAGYREANEEYCKHMQRLARKLFEHLSTALGLDGGAMWEAFGGDELVFLHKINFYPPCPEPELTLGVAPHTDMSTFTVLVPNDVQGLQVFKDGHWYDVKYVPDALIIHIGDQIEILSNGRYKAVLHRTTVDKDRTRMSWPVFVEPPPEHVVGPHPQLVTDGSPAKYKAKKFKDYRHCKINKLPM
>CruFLS2_#XP_006280846.1   Capsella rubella
MEVERDQRPHTASLMAETIPVVDLSNLDEEQVSRAVVKASEEWGIFHVVNHGIPMDLIGRLKEVGAQFFHLPEKEKNAVAKQAGSKDFEGYTTNLKYVKGEVWTENLFHRIWPPSCINLTYWPNNPPQYREVIAEYTKETKKLSERVLGYLSEGLGLPREALLQGLGGESTEYVMRINNYPPDPKPELTLGVPEHTDIIGIAIIVTNGVSGLQIFKDDRWFDVHYIPTAITVNIGDQILRLSNGKYKNVLHRAIVDKEKQRMSWPVFVDANPDVVIGPLPELITEDSPAMFKPITCKDFKYRRLLKLPVD
>EexFLS_#AAF64168.1   Eustoma russellianum
MEVQRVQEIASLSKVIDTIPAEYIRSENEQPVISTVHGVVLEVPVIDLSDSDEKKIVGLVSEASKEWGIFQVVNHGIPNEVIRKLQEVGKHFFELPQEEKELIAKPEGSQSIEGYGTRLQKEVDGKKGWVDHLFHKIWPPSAINYQFWPKNPPAYREANEEYAKRLQLVVDNLFKYLSLGLDLEPNSFKDGAGGDDLVYLMKINYYPPCPRPDLALGVAHTDMSAITVLVPNEVPGLQVYKDGHWYDCKYIPNALIVHIGDQVEIMSNGKYKSVYHRTTVNKEKTRMSWPVFLEPPPDHEVGPIPKLVNEENPAKFKTKKYKDYAYCKLNKLPQ
>FtaFLS_#AEC33116.1  Fagopyrum tataricum
MEVERVQAIATLSRSVDTIPLEYIRSEKEQPAITTFQGSVLEVPAIDINESNETSLVESIKKASEEWGLFQVVNHGIPIEVISHLQRVGKEFFELPIEEKEEYAKPEGSKDVEGYGTKLQKEVEGKKGWVDHLFHRIWPPSAINYKFWPKNPTSYKEANEEYCKCLRGVAEKIFRCMSLGLGLEGPELMEAAGGDSLEYLLKINYYPPCPRPDLALGVVAHTDMSTLTILVPNEVPGLQVFRDGLWYDVKYIPNALIVHVGDQLEIMSNGKYKAVLHRTTVNKEKVRMSWPVFLEPPAEHVLGPHPKIVDDRNPAKYKTKKYGDYMYCKLNKLPQ
>BolFLS3-3_#Bo2g165770.1  Brassica oleracea
MAEPVPSKFQGTSPVDFPIVDLSNPNEDLVARAVVKASETWGMFQVVNHGIPTELMRRLKELGTEFFELPEKEKEAVARPADSTDLEGYTTDYKKDGEGRKTWADHLFHRIWPPSRINYRFWPKNSPDYREVNEEYAKEIKKLSEKIMGWLSEGLGLHRDALKEGLGGEKVEYLMKIIFYPPCPKLELLYGAPHHTDLNGITFLIADEVDGLQAFQDNKWVDVKYDDSGIVVIIADQIKRMSNGRYKSGEHRATIDTVRTRLSWPVFAEPNLDHVVGPLPELVIDDAPKFKPYVYREYKFLKMNKLPLE
>AceFLS_#AQR58515.1   Allium cepa
MEVERVQAIATLTANLGTIPSEFIRSDHERPDLTTYHGPVPELPVIDLANSSQENVVKQISEAAREYGIFQLVNHGIPNEVINELQRVGKEFFQLPQEEKEVYATVPDSGSFEGYGTKLQKDLEGKKAWVDYLFHNVWPKHKINYKFWPRNPPAYRKANEEYTKHLQVVVDKMHSYLSLGLGLESHVLKEAVGGDDLEYLLKINYYPPCPRPNLALGVVAHTDMSSLTILVPNEVPGLQVFKDDHWFDAKYIPNALICHIGDQLEILSNGKYKSVLHRTTVNKEKSRMSWPVFCSPPGDTMIGPLPQLVNDENPPKFKTKKYKDYAYCKINKLPQ
>CruFLS5_C_#XP_006280809.1  Capsella rubella
MEDEKNHKTSPSSLPSLCKQLASSTLRESMELNIPVVDLSVSDEAFLVSEVTKASEEWGVFQVVNHGIPTELMRQLQVVGKQFFELAEAEKEAVAKEEDIEGYKRNYLQGIKAWDEHLSHRLSPPSLINYKYWPKNPPQYREVNEEYTRHMKKLTEKILGWLSEGLGLPSLALTQSLGGEMAEYVIRINYYQPSEKSELVIGAAAHTDIGALALLVPNEVPGLQVFKDERWLNVEYIDSAVVVIIGDQLMRMSNGRYKNVLHRAMLDKERFRISWPVFVAPDGDISVGPLPELTGDENPPKFETLVYKDYLHQTFAKWAVEKVYSS
>GtrFLS_#BAK09226.1     Gentiana triflora
MEEKRVQEISSNVLDTIPAEYIRSEKEQPAITTIHGVVLEVPVIDLSDSDEEKIVGLISQASKEWGIFQVVNHGIPNEAIAKLQEVGKEFFELPQEEKELIAKPEGSQSIEGYGTRLQKEIEGKKGWVDHLFHKIWPPSAINYQFWPKNPPAYREANEEYAKRLHPVVDKMFMYLSLGLDLEPNDLKNGAGGDDLVYLLKINYYPPCPRPDLALGVVAHTDMSAITILVPNDVQGLQVFKDDHWYDVKYIPNALIVHIGDQVEIMSNGKYKAVFHRTTVTKEKTRMSWPVFLEPPPEHEVGPIPKLVTDENPAKFKTKKYKDYAYCKLNKLPQ
>MerFLS6_B_#CAA7034923.1    Microthlaspi erraticum
MESETATMEVERDQHTSPPCETTTVPIVDLSDLDDELVARAVVKASEEWGAFQVVNHGIPTELLRRLQEVGRQFFELPAEEKEAVAKLPDVDCLEGYDSIHSKRLESWNSHLLHKIWPPSCIDYRFWPKNPPDYREVNEEYARQVKKLTEKIMGCLSKGLGLGHDALNEGIGGDAAEYTIRINYYPPTSDEIIGAPAHTDFTSMALLVPNEVPGLQVFKGNSWFDVENVDSGIVVLIGDQIMRMSNGRYKNVLHRATMDKEKTRMSWPVLVDPKRGLVVGPLPELIGDDNPPKFESLTFEDYIHRKINMLLHDG
>PpeFLS_#AJO70134.1  Prunus persica
MGVERVQDIASATSKDTIPVEFIRSENEQPGITTVPGTVLECPIIDFSDPDEEKLLKQIFEASTDWGMYQIVNHDISNEAIAKLQAVGKEFFELPHEEKEVYAKDPNSKSVEGYGTFLQKELEGKKGWVDHLFHKIWPPSAINYCFWPKNPASYREANEEYAKNLHKVVEKLFKLLSLGLGLEAQELKKAVGGDDLVYLLKINYYPPCPRPDLALGVVAHTDMSALTILVPNDVQGLQACRDGQWYDVKYIPNALVIHIGDQMEVMSNGKFKAVLHRTTVSKDKTRISWPAFLEPPPDHIIGPHPKLVNDKENPPKYKTKKYSEYVYNKLNKIPQ
>VviFLS_#BAE75809.1  Vitis vinifera
MEIERVQAIAFSSLSEGTIPPEFIRSEKEQPAITTFHGYVPQVPTIDFSDPDEANLTRLIAEASMEWGIFQIVNHGIPFHVITSLQKVGREFFELSPEEKELYAKPPDSKSIEGYGTKLQKEVEGKKAWVDHLFHKVWPPSAINYHFWPKTPPSYRDANEEYTKCLRGVADRLFSRLSLGLGLDEDELKKSVGGDELTYLLKINYYPPCPRPDLALGVVAHTDMSSITMLVPNEVQGLQVFRDDHWFDVKYIPNALVIHIGDQLEILSNGKYKSVLHRTTVNKEMTRMSWPVFLEPPPELAIGPLSKLINEENPPKYKEKKYCDYVYCKLNKIPQ
>BolFLS1-1_#Bo9g174290.1   Brassica oleracea
MEIERVQDISSSSLHTEAIPLEFIRSEKEQPAITTFRGPVPAIPVVDLSDPDEESVARAVVKASEEWGIFQVVNHGIPTELIKRLQEVGRTFFELPSSEKESVAKPVDAKDIEGYGTKLQKEVEGKKAWVDHLFHRIWPPSCVNYSFWPKNPPEYREVNEEYALHVKKLSETLLGILSEGLGLRREALREGLGGDLAEYMMKINYYPPCPRPDLALGVPAHTDLSGITLLVPNEVPGLQVFKDDHWFDAEYIPSAVIVHIGDQILRLSNGRYKNVLHRTTVDKDRTRMSWPVFLEPHREMIVGPLPELISDDNPPKYKPFAFKDYSYRKLNKLPLD
>BnaFLS2-2_#A06p023750.1      Brassica napus
MEVKKDQHTSPPSETIPIVDLSNPDEELVSRAVVKASQEWGIFHVVNHGISMDLIRRLKEVGTQFFELPETEKKAVAKPDDSQDFEGYTRNLKYTEGEVWADNLFHRILPQSCINYKYWPRNPPQYREVTEEYTKETKKLSERLLGFLSEGLGLRHEALKEGLGGEKSEYVLRINNFPPNPQPDATLGLPEHTDIVALALIVTNEVPGLQVFHEDHWFDIQYVPSSITVTIGDQILRLSNGKYKNVLHRVTVDKEKQRMSWPVFVDANPDVVIRPLPELITGDNPSMFKPIVCKDFKYRRLFKLPVD*
>AhaFLS5_#Araha.16313s0007.1    Arabidopsis halleri
SLEPDIPVVDLSASDEELVLRAVVKASEEWGIFQVVNHGIPTELMQQLQVVGKQFFDLPEAEKEAVAKEEDFEGYKRNYLEGIKAWDEHLFHRIWPPSCINYKYWPKNPPQYREVNEEYTRHMKKLTEKILGWLSEGLGLPPAALTKSLGGEMAEYVIRVNFYPPSPKSELALGAAVHTDIGAITLLVPNEVPGLQVFKDEQWLDLEYINSAVVVIIGDQLMRMSNGRYNNVLHRATLDKENLRISWPVFVAPKHDLFVGPLPELTGDENPPKFETIVYKDYLHQTIRNWTLDKLPLY*
>RasFLS3_#XP_018485614.1   Raphanus sativus
MEMERNQHISPPSLLAAPEEIPVVDLSNPNEDLVARAVVKASKEWGIFHVVNHGIPQELIRQLLEICWAGRYFYELPETEKQAVAKPEDDSTDDIEGYNSNFKGRARADHLFHRIWPPSRINYRFWPKNSPYYREVNEEYAKHIKKLSEKIMEWLSEGLGLHRQAFKECLGGEKVEYLMKLIFYPPCPNPDSNDGAPPHTDFNGITFLIANEVHGLQAFKDNHWIDVKYDDSIILVIIADLFHRMSNGKYKSAEHRATMDTEKTRISWPVFVEPNLDQVVGPLPELLHGLDTAPKFKPYAYKDIKFLLRYGLPLD
>CruFLS3_#XP_006279660.1   Capsella rubella
MEMNTNQNNISSRDIPVIDLSNHDEELVARAVVKASEEWGIFQVVNHGIPTELIRRLQEAGKEFFELPETEKEAVAKPKDSMDTEGYRTKYQKDMEGRDPWVDHLFHRIWPPSRVSHRFWPKSPPEYIKVNEEYATHIKKLSEKLMEWLSEGLGLKREALKEGLGGETVEYLMKINYYPPCPDPDMVVGAPDHTDVNGITLLVANEALGLQAFKDDHWIDAKYITSGIIVIIGDQFLRMSNGKYKSVVHRATMDKEKTRISWPVFLESSLDHVFGPLPELTTDDESVPKFKPYVYKDFKFRKLKKLSLD
>AhaFLS1_#Araha.4352s0001.1   Arabidopsis halleri
MEVERVQDISSSSLLTEAIPLEFIRSEKEQPAITTFRGPTPAIPVVDLSDPDEESVKRAVVKASEEWGLFQVVNHGIPTELIRRLQDVGRKFFELPSSEKESVAKPEDSKDIEGYGTKLQKDPEGKKAWVDHLFHRIWPPSCVNYRFWPKNPPEYRVVNEEYAMHVKKLSETLLGILSEGLGLKREALQEGLGGELAEYMMKINYYPPCPRPDLALGVPAHTDLSGITLLVPNEVPGLQVFKDDHWFDAEYIPSAVIVHIGDQILRLSNGRYKNVLHRTTVDKEKTRMSWPVFLEPPREKIVGPLPELTGDDNPPKFKPFAFKDYSYRKLNKLPLD*
>RasFLS3_#XP_018485615.1   Raphanus sativus
MEMERNQHISPPSLLAAPEEIPVVDLSNPNEDLVARAVVKASKEWGIFHVVNHGIPQELIRQLLEILGTEFYELPETEKQAVAKPEDDSTDDIEGYNSNFKGRARADHLFHRIWPPSRINYRFWPKNSPYYREVNEEYAKHIKKLSEKIMEWLSEGLGLHRQAFKECLGGEKVEYLMKLIFYPPCPNPDSNDGAPPHTDFNGITFLIANEVHGLQAFKDNHWIDVKYDDSIILVIIADLFHRMSNGKYKSAEHRATMDTEKTRISWPVFVEPNLDQVVGPLPELLHGLDTAPKFKPYAYKDIKFLLRYGLPLD
>BcrFLS3-1_#KAF3546429.1   Brassica cretica
MDVPIVDLSNPNEDLVARAVVKASEEWGIFQVVNHGIPPELIRRLKEVGTEFFELPETEKEAVAKPEDSMDVEGYRTKYQKDLEGRNAWVDHLFHRIWPPSRVSYRFWPKLPMDYREVNEDYAKHLKKLSEKIMEWLSEGLGLRREALIEGLGGETVEYLMKINYYPPCHDQDLVIGAPDHTDVNGITFLVANEALGLQAFKDNHGIDVKYTTSGIIVIVGDQFHRMSNGKYMSAKHRATMDKEKTRISWPVFVESSLDHEFAPLRELITGEDNAPKFKPYVYKDFKFRKLKKLPLD
>AneFLS3_#VVB17893.1    Arabis nemorensis
METTSRNLDTSPPSLVAETILSEKEKSDVKFQEIPVVDLSNPSEELVAHAVVKASEEWGIFQVVNHGIPTELIRRLQEVGTEFFELPEKEKEAVARPADAVDIEGYRKMYEKDIEGRNAWVDHLFHRVWPPSKVSYTFWPKNPHDYREVNEEYTKHIMKLSEKIMEWLSEGLGLQREALKEGLGCETAEYLMKINYYPPCPGPDLVIGAPGHTDINGLTLLVANEALGLQAFKDNHWVDAKCTTSGIIIIIGDQFLRMSNGKYKSAEHRATMDKEKTRISWPVFVEPNLDHVVGPLPGLITGDNNAPKFKPHAYKDYKFRKLKKLPLD
>RasFLS4_#XP_018454213.1  Raphanus sativus
MEVERDQTESSPTIPIVDLSNLDKELVARAVVKASQEWGVFQVVNHEIPKELIQSLKKVGTHFFELSSEAEKESVATPENSKDIQGYVTNIQKDVEDKVDRVDTLFHNLSPPSWVDYRYWPKDPPEYRQVNEEYAVYAKKLAEKILGWLSEGLGLEREALFNKGFGGGDKAVYTMKINYYPPCRQQANLVLGLHPHTDIHGLTILVP
>CpuFLS_#BBA27023.1   Cyclamen purpurascens
MEVDRVQAIASLTKCQDTIPSEFIRSEHEQPANTTVRDKLLEVPTIDLAHSDEVHVVNLVAEAGREWGLFQVVNHGIPNEVISDLQRVGKYFFELPLEEKELCAKSGEGGSIEGYGTKLQKEVEGKKGWVDHLFHKIWPPSVINYKFWPKNPPSYREANEVYAEHLRKVSRKLFKWLTLGLGPEFEGHELEEAAGGDDLVYQMKINYYPPCPRPDLALGVPAHTDMSTLTILVPNEVPGLQVFKDERWYDVKYIPNALVVHIGDQIEILSNGKYKAVFHRSTVNKVSTRMSWPVFLEPPLEFEVGPLPKLVNDQNPAKFKTKKFKDYLYCKLNKLPQ
>BcrFLS1-1_#KAF3560627.1   Brassica cretica
MLLFSGQYLATSSLAPSLKTKPPPPLNLEPSSSSIVPGVTKAMEIERVQDISSSSLYTEAIPLEFIRSEKEQPAITTFRGPVPAIPVVDLSDPDEESVARAVVKASEEWGIFQVVNHGIPTELIKRLQEVGRTFFELPSSEKESVAKPVDAKDIEGYGTKLQKEVEGKKAWVDHLFHRIWPPSCVNYSFWPKNPPEYREVNEEYALHVKKLSETLLGILSEGLGLRREALREGLGGDLAEYMMKINYYPPCPRPDLALGVPAHTDLSGITLLVPNEVPGLQVFKDDHWFDAEYIPSAVIVHIGDQILVLGLAFKXTKAMEIERVQDISSSSLHTEAIPLEFIRSEKEQPAITTFRGPVPAIPVVDLSDPDEESVARAVVKASEEWGIFQVVNHGIPTELIKRLQEVGRTFFELPSSEKESVAKPVDAKDIEGYGTKLQKEVEGKKAWVDHLFHRIWPPSCVNYNFWPKNPPEYREVNEEYALHVKKLSETLLGILSEGLGLRREALREGLGGDLAEYMMKINYYPPCPRPDLALGVPAHTDLSGITLLVPNEVPGLQVFKDDHWFDAEYIPSAVIVHIGDQILV
>CgrFLS4_#Cagra.0666s0020.1    Capsella grandiflora
MSAVVTNNMELERDQNIPVVDLSDPDQELVARAVVKASEEWGVFQVVNHGIPTEVIQRLKNVGRQFFELSEEEKKAVAKPAVDSREGYKRRYELNLETKTGTVDQLFHNIWPPMSVNYKFWPKNPLDYREANEEYTGHVKLLSEKIMEWLSKGLGLRGEAIKEVTGSEYMIIVNYYHPCPHSDLIEGLDAHTDISGITLIVPNEIPGLQVFKDDHWFDLESIASAVIVIIGDQILRLSNGRYKSVLHKTIVDKERTRMSWPVLVMPTSDMVVGPFPEITGHNDPLKFKPIAYKDYIYRKLRHLSFADHDS*
>VcoFLS_#AKJ87100.1 Vaccinium corymbosum
MEVEREQAIAILSKFMDTIPAEFIRSETEQPAITTVRGEVLEVPVIDLLGDEEEVVAAVATAGAEWGLFQVVNHGIPEEVIGNLQRVGKEFFELPREEKEVYAKPKEGKSMEGYGTKLQKEVEGKKGWVDHLFHKVWPPSAINYQFWPKNPPSYREANEVYTEKLRAVADKLFKWLSLGLGLDGHEVKTAVGGDDLEYMMKINYYPPCPRPDLALGVVAHTDMSTLTLLVPNEVPGLQVFKDDHWYDVKYIPNALIVHIGDQIEILSNGKYKAVLHRSTVSKETTRMSWPVFLEPPPEHELGPVPKLIDDKNPPKYKTKKYKDYVYCKLNKLPQ
>AlyFLS1_#XP_020877933.1  Arabidopsis lyrata
MEVERVQDISSSSLLTEAIPLEFIRSEKEQPAITTFRGPTPAIPVVDLSDPDEESVRRAVVKASEEWGLFQVVNHGIPTELIRRLQDVGRKFFELPSSEKESVAKPEDSQDIEGYGTKLQKDPEGKKAWVDHLFHRIWPPSCVNYRFWPKNPPEYREVNEEYAMQVKKLSETLLGILSEGLGLKRDALREGLGGEMAEYMMKINYYPPCPRPDLALGVPAHTDLSGITLLVPNEVPGLQVFKDDHWFDAEYIPSAVIVHIGDQILRLSNGRYKNVLHRTTVDKEKTRMSWPVFLEPPREKIVGPLPELTGDDNPPKFKPFTFKDYSYRKLNKLPLD
>EsaFLS4_#XP_006396524.1  Eutrema salsugineum
MDVERDQIVSTGPIPIVDLSQTNEELMARAVVKASQEWGVFQVVNHEIPEELLRRLQKVGRQFFELPEKEKEAVAKPANSKDIQGYATNSHKEDTQDGADRSDHLFHNISPPSWIDYRYWPKNPPHYREVNEEYARHVKKLVEKILGWLSEGLGLDREALIKEGFGGGDTAVYTMKINHYPPCPKPGLVLGLQPHTDIHGLTILVPNEIPGLQVFKDDQWFDVEYKPYAIVFLIGDPILRMSNGKYKNVLHRTTMDKEKTRMSWAVLLKPTYDKVIRPLTKLDDEAPKFKPITYGDHVYRKVNNLPLD
>BnaFLS3-4_#C02p041380.1     Brassica napus
MAESVPSKFQGTSPVDIPIVDLSNPNEDLVARAVVKASETWGMFQVVNHGIPIELMRRLKELGTEFFELPEKEKEAVARPADSTDLEGYTTDYKKDGEGRKTWADHLFHRVWPPSRINYRFWPKNSPDYREVNEEYAKEIKKLSEKIMGWLSEGLGLHRDALKEGLGGEKVEYLMKIIFYPPCPKLELLYGAPHHTDLNGITFLIADEVDGLQAYQDNKWVDVKYDDSGIVVIIADQIKRMSNGRYKSGEHRATMDTVRTRISWPVFAEPNLDHVVGPLPELVVDDAPKFKPYVYREYKFLKMNKLPLE*
>MerFLS6_A_#CAA7020389.1   Microthlaspi erraticum
MESETATMEVERDQHTSPPCETTTVPIVDLSDLDDELVARAVVKASEEWGAFQVVNHGIPTELLRRLQEVGRQFFELPAEEKEAVAKLPDVDCLEGYDSIHSKRLESWNSHLLHKIWPPSCIDYRFWPKNPPDYREVNEEYARQVKKLTEKIMGCLSKGLGLGHDALNEGIGGDAAEYTIRINYYPPTSDEIIGAPAHTDFTSMALLVPNEVPGLQVFKGNSWFDVENVDSGIVVLIGDQIMRMSNGRYKNVLHRATMDKEKTRMSWPVLVDPKRGLVVGPLPELIGDDNPPKFESLTFEDYIHRKINMLLHDG
>BnaFLS1-2_#A10p024130.1     Brassica napus
MEIERVQDISSSSLHTEAIPLEFIRSEKEQPAITTFRGPVPAIPVVDLSDPDEESVARAVVKASEEWGIFQVVNHGIPTELIKRLQEVGRTFFELPSAEKESVAKPVDAKDIEGYGTKLQKEVEGKKAWVDHLFHRIWPPSCVNYSFWPKNPPEYREVNEEYALHVKKLSETLLGILSEGLGLRREALREGLGGDLAEYMMKINYYPPCPRPDLALGVPAHTDLSGITLLVPNEVPGLQVFKDDHWFDAEYIPSAVIVHIGDQILRLSNGRYKNVLHRTTVDKDRTRMSWPVFLEPHREMIVGPLPELISDDYPPKYKPFAFKDYSYRKLNKLPLD*
>AthFLS6_#At5g43935  Arabidopsis thaliana
MNVERDQHISPPCLLTKKIPIVDLSDPSDELVAHAVVKASEEWGIFQLVNHGIPAELMRRLQEVGRQFFELPASEKESVTRPADSQDIEGFFSKDPKKLKAWDDHLIHNIWPPSSINYRYWPNNPSDYSGDGFREVTKEYTRNVTNLTEKIVGGDKAQYVMRINYYPPSDSAIGAPAHTDFCGLALLVSNEVPGLQVFKDDHWFDVEYINSAVIVLIGDQIMRMSNGKYKNVLHRSIMDAKKTRMSWPILVEPKRGLVVGPLPELTGDENPPKFESLTFEDYVYRKIIKVLRD
>PhyFLS_#CAA80264.1  Petunia x hybrida
MKTAQGVSATLTMEVARVQAIASLSKCMDTIPSEYIRSENEQPAATTLHGVVLQVPVIDLRDPDENKMVKLIADASKEWGIFQLINHGIPDEAIADLQKVGKEFFEHVPQEEKELIAKTPGSNDIEGYGTSLQKEVEGKKGWVDHLFHKIWPPSAVNYRYWPKNPPSYREANEEYGKRMREVVDRIFKSLSLGLGLEGHEMIEAAGGDEIVYLLKINYYPPCPRPDLALGVVAHTDMSYITILVPNEVQGLQVFKDGHWYDVKYIPNALIVHIGDQVEILSNGKYKSVYHRTTVNKDKTRMSWPVFLEPPSEHEVGPIPKLLSEANPPKFKTKKYKDYVYCKLNKLPQ
>BnaFLS4-4_#A06p016850.1     Brassica napus
MVAERDQDIPSSRIPIIDLSNPDQELVARAVVKASEEWGVFQLINHGITTELIQRLQNVGRQFFELSEAEKNEVAKLDDSREGYARRYTLDLEKRIGTVDQLFHNVWPPSAVNYSYWPKNPQDYREVNEEYTRQVKMLSEKIMEWLSEGLGLRREAINEVVGGEYLLNVNYYPPCPHPDVIEGLDAHTDISGLTLLLTNEIPGLQVFKDDQWIDVEYIPFAVIVNISDQILRISNGKYKSVLHKTTVDKEKTRMSWAVLVRPTNDMIVGPFTELIGDNPPKFKSMVYKDYIYRKVRNLPFVDLDS*
>CruFLS4_#XP_006294684.2    Capsella rubella
MSAIVTNNMVLERDQNIPVVDLSDPDQELVARAVVKASEEWGVFQVVNHGIPTEVIQRLKNVGRQFFELSEEEKKAVAKPAVDSREGYKRRYELNLETKTGTVDQLFHNIWPPMSVNYKFWPKNPLDYREANEEYTGHVKLLSEKIMEWLSKGLGLRGEAIKEVTGSEYMIIVNYYHPCPLADLIEGLDAHTDISGITLIVPNEIPGLQVFKDDHWFDLESIASAVIVIIGDQILRLSNGRYKSVLHKTIVDKERTRMSWPVLVMPTSDMVVGPFPEITGHNDPPKFKPISYKDYIYRKLRHLSFADHDS
>RasFLS6_#XP_018485616.1   Raphanus sativus
MEAERDEHTSPPSERIPIVDLSDPEDELVVRTVVKASEEWGAFQVVNHGIPAELIRRLQEVGKQFFELTAAEKEAVGKLPGSKSVQGYDAKNPKRRVSWSEHILHKIWPQSCIDYRFWPKNPPNYREVNEEYARHLTKLSETIMGCLSKGLGLGREALKEGLGGAEYMLRINYYPPSSDLVVGAEAHSDLAAMALLVSNGVPGLQVFKDNHWFDVEHIDSAVVVLVGDQIMRMSNGRYKNVLHRAIMYKEKTRMTWPVLVDPKGGLAVGPLPELIGEDNPPKFEPLTFEDYVYRKFDMLLRDG
>EsaFLS3_#XP_006394259.1  Eutrema salsugineum
MEMEKRKQHIAPAPGGIPVVDLSNSDEDEVARAVVQASEEWGVFQVVNHGIPTELIRRLKEVGTEFFELPETEKEVVARPADSKDLEGYTTDYKDGKGRGKTWADHLFHRIWPPSRINYRFWPSNSPDYKEVNEEYAKQIKKLSENIMGWLSEGLGLRRDALKEGLGGETVEYLMKVIFYPPCPDLDMLYGAPHHTDLNAITFLIANEVHGLQAFQDNKWIDVEYDDSGIVVIIADQIRRMSNGRYKCGEHRATMDTEKTRISWPVFAEPNLDHVVGPLPELISGDDNAPKFKPHFYRDYKLLKMNGLPLD
>EsaFLS6_#XP_006394258.1  Eutrema salsugineum
MEVEREQLHKSPPLETIPIVDLSDPEDELVVRAVAKASEEWGAFLVVNHNIPADLMRRLREVGRQFFDLPEAEKETVAKPPDSECLEGYDAKSLKRLESWNDHLLHKIWPQSCIDYSFWPKNPPHYREVNEEYARQVTKLSETIMSCLSKGLGLGREALKEGLGGAEYTIRINYYPPSDSVHIGAPAHTDFAALALLLPNEVPGLQIFKDNSWFDVECIDSAVVVLLGDQIMRMSNGRYKNVLHRSTMDKEKTRMTWPVLVDPRSGFVVGPLSELTGDENPPKFESLTFHDYVYRKINMLLRDG
>AthFLS5_#At5g63600   Arabidopsis thaliana
MEEERDHNASESSLPSLSKQLESSTLGGSAVDVPVVDLSVSDEDFLVREVVKASEEWGVFQVVNHGIPTELMRQLQMVGTQFFELPDAEKETVAKEEDFEGYKKNYLGGINNWDEHLFHRLSPPSIINYKYWPKNPPQYREVTEEYTKHMKRLTEKILGWLSEGLGLQRETFTQSIGGDTAEYVLRVNFYPPTQDTELVIGAAAHSDMGAIALLIPNEVPGLQAFKDEQWLDLDYIDSAVVVIIGDQLMRMTNGRLKNVLHRAKSDKDKLRISWPVFVAPRADMSVGPLPEFTGDENPPKFETLIYNDYIDQKIRGWALEDLPVY
>AhaFLS4_#Araha.14169s0013.1   Arabidopsis halleri
VAKPDDSREGYARRYELDLERKTGTVDQLFHNIWPPSSVNYKYWPKNPLDYREANEEYTKHVKMLSEKIMEWLSEGLGLWGEAIKEVISGEYMMIVNYYPPCPHSDLIEGLDPHTDVSGLTLILPNEIPGLQVFKDDNWFDLEIIPSAVIVIIGDQIQRLSNGRYKSVLHKTTVDKERTRMSWPVLVRPTNDMVVGPFPEIIDHDNPPKFKHIAYKDYIYRKVRHLSFADLDS*
>CruFLS6_C_#XP_006280652.2    Capsella rubella
MNGTTMNGKKDQHTSPQSLLTETNTINLKKDQYTSPPSLLTETNTINGKKDQHTSPPSSLTEKLPVIDLSDPNEELITNQLVKASEEWGIFQVVNHGIPAELMQQLQDSGRKFFELPVSEKETVRKPADSTDMEGYFTKDPKNFKAWGDHLLHKISPPSSVNYRYWPKNPSDYREVTEEYTRNVKKLTEKINGYLSKGLGLRREALTEGIGGDTAVYLLRVNYYPPTSDSVLGAPPHTDFCAITLFIPDEVPGFQVFKDDHWIDVEYTKSSVLVLIGDQFMRMSNGRYKNVLHRSVQNKEKTRMSWPIFVEPNHSLVIGPLPELTGDKNPPKFESSTFKEYVHQMVQNLLRAS
>AlyFLS2_#XP_002864857.1  Arabidopsis lyrata
MEIERDQHISSPSLLAETIPIIDLSNLDEELVARAVVQASEEWGIFHVVNHGIPLDLIRRLKEVGTQFFELPETEKKAVAKQDGSKDFEGYTTNLKYVEGEVWTENLFHRIWPPSCINFNYWPKNPPRYREVIEEYTEETKKLSERILGYLSEGLGLPREALIQGLGGESTEYVMRMNNYPPDPKPDLTLGVPEHTDIIGITIIITNEVPGLQIFKDDRWFDVHYIPSAITVNIGDQIMRLSNGKYKNVLHRAIVDREKQRMSWPVFVDANPDVVIGPLPELITCSNPSKFKPITCKDFKYRRLLKLPIE
>BstFLS1_#Bostr.13129s0090.1   Boechera stricta
MEVERVQDISSSSLLTEAIPLEFIRSEKEQPAITTFRGPTPQIPVVDLSDPDDESVRRAVVKASEEWGIFQVVNHGIPTELIRRLQDVGRKFFELPSSEKESVAKPEDSKDIEGYGTKLQKDLEGKKAWVDHLFHRIWPPSCVNYRFWPKNPPEYREVNEEYAVHVKKLSETLLGFLSEGLGLKREALKEGLGGETAEYMMKINYYPPCPRPDLALGVPAHTDLSGITLLVPNEVPGLQVFKDDHWFDAEYIPSAVIVHIGDQIMRLSNGKYKNVLHRTTVDKEKTRMSWPVFLEPHREMIVGPLPELTGDDNPPKFKPFAFKDYSYRKLNKLSLD*
>EsaFLS3_#XP_006396300.1   Eutrema salsugineum
MPEEEIPVVDLSNPDEEQVARAVVKASEEWGIFQVVNHGIPAELIRRLKELGTEFFELPETEKEAVARPADSTDLEGYTTDYKKDGQGRKTWADHLFHRIWPPSRISYRFWPKNSPDYREVNEEYAKQIKELSEKLMGWLSEGLGLRRDALKEGLGGDTVEYLMKVIFYPPCPDLSLLFGAPPHTDLNGLTFLIANEEEGLQAYQDNNWVDVKYDDSRIVVIVADQIRRMSNGRYKSGQHRATMDTERTRISWPVFAEPNLDHVVGPLPELISGEDNAPKFKPYVYRDYKFLKMNNLPLD
>AneFLS1_#VVB13753.1    Arabis nemorensis
MEIERVQDVSSSSLLAESIPSEFIRTEKEQPAITTFRGPTPAIPVVDLSDPDEENVIRAVVKASKEWGIFQVINHGIPTELIQRLQEVGRKFFELPSSEKETVAKPEDSKDIEGYGTKLQKEVEGKKAWVDHLFHRIWPPSCVNYRFWPKNPPEYREVNEEYALHVKKLSETLLGLLSEGLGLRRDALKEGLGGELAEYMMKINYYPPCPRPDLALGVPAHTDLSGITLLVPNEVPGLQVFKDDHWFDAEYIPSAVIVHIGDQILRLSNGRYKNVLHRTTVDKDKTRMSWPVFLEPHREMIVGPLPELTGDDNPPKFKPFAFKDYSYRKLNKLPLE
>BraFLS4-2_#Bra037747.1   Brassica rapa
MEVERDQTVSSPTVPIVDLSNLDKELVARAVVKASQEWGVFQVVNHEIPKELIQSLKKVGTHFFELSSEAEKEAVATPANSKDIQGYVTNSQQDVEDKVDRVDHLFHNLSPPSSIDYRYWPKNPPEYRQVNEEYARQAKKLAEKILGWLSEGLGLDREALFNQGFGGGKKAVYTMKINYYPPCRPQANLVLGMQPHTDIHGLTILVPNEIPGLQVFKDDQWFDVEYNPSIINILIGDPIWRMSNGKYKNVLHRTTLNTEKTRMSWVVLLKPPYDMVIEPLMKHTGDGDEAPKFKPITYGEHVERKVRDKLQKRS
>BnaFLS4-2_#R454660_BnaEXP    Brassica napus
MEVERDQTVSSPTIPIVDLSNLDKELVARAVVKASQEWGVFQVVNHEIPKELIQSLKKVGTHFFELSSEAEKEAVATPANSKDIQGYVTNSQQDVEDKVDRVDHLFHNLSPPSSIDYRYWPKNPPEYRQAKKLAEKILGWLSEGLGLDREALFNQGFGGGKKAVYTMKINYYPPCRPQANLVLGMQPHTDIHGLTILVPNEIPGLQVFKDDQWFDVEYNPSIINILIGDPIWRMSNGKYKNVLHRTTLNTEKTRMSWVVLLKPPYDMVIEPLMKHTGDGDEAPKFKPITYGEHVERKVRDKLQKRS*
>EsaFLS1_#XP_006399370.1  Eutrema salsugineum
MEIERVQDISSSSLLTEAIPLEFIRSEKEQPAITTFRGPTPAIPVVDLSDSDVESVARAVVKASEEWGIFQVVNHGIPTELIRRLQEVGRKFFELPSSEKESVAKPENSKDIEGYGTKLQKDLEGKKAWVDHLFHRIWPPSCVNYRFWPKNPPEYREVNEEYAVHVKKLSEKLLGILSEGLGLWREALKEGLGGDMAEYMMKINYYPPCPRPDLALGVPAHTDLSGITLLVPNQVPGLQVFKDDHWFDAEYIPSAVIVHIGDQILRLSNGRYKNVLHRTTVDKEKTRMSWPVFLEPHGEMIVGPLPELIRDDNPPKFKPFAFKDYSYRKLNKLPLD
>BraFLS3-4_#Bra029212.1   Brassica rapa
MAESVPSKFQGTSPVDIPIVDLSNPNEDLVARAVVKASETWGMFQVVNHGVPIELMRRLKELGTEFFELPEKEKEAVARPADSTDLEGYTTDYKKDGEGRKTWADHLFHRVWPPSRINYRFWPKNSPDYREVNEEYAKEIKKLSEKIMGWLSEGLGLHRDALKEGLGGEKVEYLMKIIFYPPCPKLELLYGAPHHTDLNGITFLIADEVDGLQAYQDNKWVDVKYDDSGIVVIIADQIKRMSNGRYKSGEHRATMDMVRTRLSWPVFAEPNLDHVVGPLPELVVDDAPKFKPYVYREYKFLKMNKLPLEIETTPLPLLLDAGKARGRRRREICYIFLMVSLALSQSSRLVSCFALTQSVSLDLVPSKLEQTFVVSAQVFKTTGTASFTGVSRKSCTRSTFHLLPYSEFALHMCFRLSQERVA
>BnaFLS3-5_#C02p041390.1    Brassica napus
MAELVPSKFQGTSPVDIPIVDLSNNEDLVARAVVKASEEWGMFLVVNHGIPTELMRRLKELGTEFFELPEKEKEAVARPADSMDLEGYTTDYEKDKEGRKTWADHLFHRVWPPSRINYRFWPKNSPDYRHEEVNEEYAREIKKQSEKIMGWLSEGLGLHRDALKEGLGGETVEYLMKIIFYPPCPKLELLYGAPHHTDLNGITFLIADEVDGLQAYQDNKWVDVKYDDSSIVVIIADQIKRMSNGRYKSGEHRVTMDTVRTRLSWPVFAEPNLDHVVGPLAELVIDDAPKFKPYVYREYKYLKMNKLPID*
>EsaFLS4_#XP_006394260.1  Eutrema salsugineum
MLVERDQDVPSLHIPVVDLSCPDQELVAREVVKASQEWGVFQVVNHVIPTELIQRLQDVGRQFFELPEADKEAVAKPADSRQGYARRYEFDLQSRKGTVDQLFHNIWPPSSVDYTYWPKNPLNYREVNEEYTRKLKMLSEKIMEWLSEGLGLRREAIKEVISGEYMMNINYYPPCPFSDLIEGLDPHTDVSGLTLLLTNEIPGLQVFKDGHWIDLDYIPSAVIVLIGDQILRLSNGRYKNVLHKTTVDKEKTRMSWPVLVRPTSDTVIGPLPELTGHDHPPKFRPIVYKDYIYRKVRNLPFFDFDS
>BraFLS3-2_#Bra038648.1   Brassica rapa
MDVPIVDLSNPNEDLVARAVVKASEEWGIFQVVNHGIPPELIRRLKEVGTKFFELPETEKEAVAKPEDSVDVEGYRTKYQKDLEGRNAWVDHLFHRIWPPSRVSYRFWPKLPMDYREVNEDYAKHLKKLSEKIMEWLSEGLGLRREALIEGLGGETVEYLMKINYYPPCPDQDLVIGAPDHTDVNGITFLVANEALGLQAFKDNHWIDVKYTTSGIIVIVGDQFHRMSNGKYMSAKHRATMDKEKTRISWPVFVESSLDHKFAPLRELITGEDNAPKFKPYVYKDFKFRKLKKLPLD
>GmaFLS_#NP_001237419.1  Glycine max
MEVLRVQTIASKSKDAAIPAMFVRAETEQPGITTVQGVNLEVPIIDFSDPDEGKVVHEILEASRDWGMFQIVNHDIPSDVIRKLQSVGKMFFELPQEEKELIAKPAGSDSIEGYGTKLQKEVNGKKGWVDHLFHIVWPPSSINYSFWPQNPPSYREVNEEYCKHLRGVVDKLFKSMSVGLGLEENELKEGANEDDMHYLLKINYYPPCPCPDLVLGVPPHTDMSYLTILVPNEVQGLQACRDGHWYDVKYVPNALVIHIGDQMEILSNGKYKAVFHRTTVNKDETRMSWPVFIEPKKEQEVGPHPKLVNQDNPPKYKTKKYKDYAYCKLNKIPQ
>AlyFLS5_C_#XP_002880623.1  Arabidopsis lyrata
MEDERDHDTITLSLPSLSKQLAGTTLGGSADVPVVDLSVSDEDFLVHEVVKASEEWGIFQVVNHGIPEELMRQLQVVGKQFFDLPEAEKEIVAKDGDFEGYKRKYLGGINNWDQHLFHRLSPPSIINYKYWPKNPPQYREVTEEYTKHMKRLTEKILGWLSEGLGLPREAFTQSIGGETAEYVLRVNFYPPTQDSELVIGAAAHSDMGAIALILPNEVPGLQAFKDEQWLDLNYINSAVVVIIGDQLMRMTNGRFKNVLHRAKTDKERLRISWPVFVAPRADMSVGPLPELIGDENPPKFETLIYNEYINQKIKGWALEDLPVY
>BolFLS2-1_#Bo3g103270.1   Brassica oleracea
MVKAFATTVHTTTFHYLNQTSNRPPSPSSPSTIMEVKRYQPTSPPSETIPIVDLSNPDEELVSRAVVKASQEWGVFHVVNHGISMDLIRRLKEVGTQFFELPETEKKAVAKPDDSQDFEGYTRNLKYTEGEVWADNLFHRILPQSCINYKYWPRNPPQYREVIEEYTKETKKLAERLLGFLSEGLGLRHEALKEGLGGEKSEYVLRINNFPPNPQPDATLGLPEHTDIVALALIVTNEVPGLQVFHEGHWFDVQYVPSSVTVTIGDQILRLSNGKYKNVLHRVTVDKEKQRMSWPVFVDANPDVVIRPLPELITGDNPSMFKSIICKDFKYRRLYKLPVD
>BnaFLS4-3_#C08p024570.1    Brassica napus
MVVERDQDIPSSRVPIIDLSNPDQELVARAVVKASEEWGVFQLINHGITTELIQRLQDVGRRFFELSEAEKKDVAKLDDSREGYARRYTLDLEKRIGTVDQLFHNVWPPSAVNYSYWPKNPQDYKEVNEEYTRQVKMLSEKIMEWLSEGLGLRREAINEVVGGEYLLNVNYYPPCPHPDVIEGLDAHTDISGLTLLLTNEIPGLQVFKDDQWIDVEYIPFAVIVNISDQILRISNGKYKSVLHKTTVDKEKTRMSWAVLVRPTNDMVVGPFTELIGDDPPKFKSMVYKDYIYRKVRNLPFVDLDS*
>AneFLS3_#VVB17896.1   Arabis nemorensis
MEVQRNQHITPSSLFAETMTMPSKKEKSAVKIQATAEDVPVVDLSIPDENLVARMVVKVSQEWGIFKVVNHGIPTELIRRLKEVGTEFFELPETEKEDVARPANSINIEGYNKNTYKNEEGIQTWADHLFHTIWPPSRINYRFWPKNSPDYREVNEEYAKHVKRLSEKIMGWLSEGLGLGREALKEGLGGETLEYMMKVIFYPPCPELDLLYGAPPHTDLNGITFLIANETEGLQAFKDNKWIDVKYDESVIIVIIADQITRMSNGKYKSGAHRATMDKEKTRISWPVFAEPNLDHVVGTLPELITGHDNAPKFKPFVYSDYKYRKLKRLPL
>CruFLS5_B_#XP_006280808.1   Capsella rubella
MEEERNHDTFSSSSSLQSLNKQLAGTTPGGNADDVPVVDLSVSDEELLVSEVTKASEEWGVFQVVNHGIPTELMQQLQVVGKQFFELAEAEKEAVAKEEDIEGYKRNYLQGIKAWDEHLCHRLSPPSLINYKYWPKNPPQYREVNEEYTRHMKKLTEKILGWLSEGLGLPSVTLTQRLGGEMTEYVIRVNYYQPSQKSELVIGGAAHTDIGAITHLLPNEVPGLQVFKDEQWLNVEYIDSAVVVIIGDQLMRMSNGRYKNVLHRAKLDKERLRISWPVFVAPRLDLLVGPLPELTGDETPPKFETLAYKDYMHQTFAKWAVEKVYSS
>BraFLS1-2_#Bra009358.1   Brassica rapa
MEIERVQDISSSSLHTEAIPLEFIRSEKEQPAITTFRGPTPAIPVVDLSDPDEESVARAVVKASEEWGIFQVVNHGIPTELIKRLQEVGRTFFELPSAEKESVAKPVDAKDIEGYGTKLQKEVEGKKAWVDHLFHRIWPPSCVNYSFWPKNPPEYREVNEEYALHVKKLSETLLGILSEGLGLRREALREGLGGDLAEYMMKINYYPPCPRPDLALGVPAHTDLSGITLLVPNEVPGLQVFKDDHWFDAEYIPSAVIVHIGDQILRLSNGRYKNVLHRTTVDKDRTRMSWPVFLEPHREMIVGPLPELISDDNPPKYKPFAFKDYSYRKLNKLPLD
>BcrFLS4_#KAF3576402.1   Brassica cretica
MSGGYARKYTLDLEKRRGTVDQLFHNIWPPSAVNPRNPQDYREVNEECTKHVKMLSEKIMEWLSEGLGLRREAINEVVGGEYLLNVNYYPPCPHPDVIRGLNPHTDVSGLTLLITNEIPGFQVFKDDQLIEVEYIPFAVIVNISDQILRLSNGRYKSVLHQTTVDKERIRMSWVVLVRPTKDTVVGPFPELIGQDDPPKFRPMLYKDYIYRKVRYLPFSDLDS
>AthFLS3_#At5g63590    Arabidopsis thaliana
MEMEKNQHISSLDIPVIDLSNPDEELVASAVVKASQEWGIFQVVNHGIPTELILRLLQVGMEFFELPETEKEAVAKPEDSLDIEGYRTKYQKDLEGRNAWVDHLFHRIWPPSRVNHKFWPKNPPEYIEVNEEYASHIKKLSEKIMEWLSEGLGLRHEALKEGLGGETIEYLMKINYYPPCPDPELVVGAPDHTDVNGITLLVANEALGLQAFKDNQWIDAEYTTSGIIVIIGDQFLRMSNGKYKSVEHRAKMDKEKTRISWPVFVESSLDQVFGPLPELITGDENVPKFKPYVYKDYKFRKLKKLLLD
>BnaFLS1-1_#C09p052300.1    Brassica napus
MEIERVQDISSSSLHTEVIPLEFIRSEKEQPAITTFRGPVPAIPVVDLSDPDEESVARAVVKASEEWGIFQVVNHGIPTELIKRLQEVGRTFFELPSSEKESVAKPADAKDIEGYGTKLQKEVEGKKAWVDHLFHRIWPPSCVNYSFWPKNPPEYREVNEEYALHVKKLSETLLGILSEGLGLRREALREGLGGDLVEYMMKINYYPPCPRPDLALGVPAHTDLSGITLLVPNEVPGLQVFKDDHWFDAEYIPSAVIVHIGDQILRLSNGRYKNVLHRTTVDKDRTRMSWPVFLEPHREMIVGPLPELISDGNPPKYKPFAFKDYSYRKLNKLPLD*
>AthFLS5_#At5g63600   Arabidopsis thaliana
MEEERDHNASESSLPSLSKQLESSTLGGSAVDVPVVDLSVSDEDFLVREVVKASEEWGVFQVVNHGIPTELMRQLQMVGTQFFELPDAEKETVAKEEDFEGYKKNYLGGINNWDEHLFHRLSPPSIINYKYWPKNPPQYREVTEEYTKHMKRLTEKILGWLSEGLGLQRETFTQSIGGDTAEYVLRVNFYPPTQDTELVIGAAAHSDMGAIALLIPNEVPGLQAFKDEQWLDLDYIDSAVVVIIGDQLMVWMTNGRLKNVLHRAKSDKDKLRISWPVFVAPRADMSVGPLPEFTGDENPPKFETLIYNDYIDQKIRGWALEDLPVY
>CgrFLS6_#Cagra.5198s0004.1    Capsella grandiflora
TIPIIDLSDPNDELVTHKLVKASEEWGVFQVVNHGIPVYLMQQLRELGRQFFELPESEKESVTRPADSQDIEAPTQTYHIWTQDLNAFNAQPQQQLSYDLVTEEYTRNVKKLTEKINGYLSKGLGLRREALTEGIGGDTAVYLLRVNYYPPTSDSVLGAPPHTDFCAITLFIPDEVPGFQVFKDDHWIDVEYTKSSVLVLIGDQFMRMSNGRYKNVLHRSVQNKEKTRMSWPIFVEPNHSLVIGPLPELTGDKNPPKFESSTFKEYVHQMVQNLLRAS*
>RasFLS4_#XP_018439693.1    Raphanus sativus
MVAEREQDILSSRIPIIDVSNPDQGLVARAVVKASEEWGVFQLVNHGIPTELIQRLQNVGRRFFELSETEKKAVAKPDNSREGYARRYTLDLEKKIGTVDQLYHNIWPPSVVNHSYWPKNPQDYREVNEEYTRQVKILSEKIMEWLSEGLGLRREAINEVVGGEYLLNVNYYPPCPHPDLIEGLDAHTDVSGLTLLLTNEIPGLQVFKDDQWIEVEYIPFAVIVNISDQILRVSNGKYKSVLHKTTVDKERTRMSWAVLVRPTSDMVVGPFPELIGDDPPKFKSMLYKDYIYRKVRNLPFVDLDS
>CgrFLS3_#Cagra.0248s0038.1     Capsella grandiflora
MSSRNIPFIDLSNQDEELVARAVVKASEEWGVFQVVNHGIPTELIRRLQEVGSKFFELPELEKEAIAKPEDSMDIEGYMTKYEDEARNAWADHLFHRIWPPSKINYRFWPTNPPEYREVNEEYASHMKKLAEKIMEWLSEGLGLPREALKESLGGETVEYLMKINYYPPCPDMDSVLGVPGHSDFNGITLLVANDALGLQVFKDDHWIDTMYITSGIIVIIGDQFQRMSNGKYKSVVHRATRNKEKTRISWPVFVESNLDQVLGPLPELTCGDNSAPKFKSYAYKDFKIRKLKQLTLDD*
>BcrFLS4-1_#KAF3561363.1  Brassica cretica
YIQVTLSPKFGQCRQVNEEYARQVKKLAEKILGWLSEGLGLDREALFNQGFGGGEKAVYTMKINYYPPCRPQANLVLGMQPHTDIHGLTLLVPNEIPGLQVFNDNQWFDVEYNPSVINILIGDPIWRMSNGKYKNVLHRTTLNTEKTRMSWVVLLKPPYDMVIEPLTKHTGDGDEAPKFEPITYGEHVERKVRDKLQKRS
>CpuFLS_#BBA27024.1   Cyclamen purpurascens
METVQVLASHAKCHDTIPPEFIRPERERPAITTVRSKALEVPVIDLDHSDETDLVRLVAEAGKEWGMFQVVNHGIPNEVISALQKAGKDFFALPQEEKELCAKTGEGGSIEGYGTKLQKEMDGKKGWVDHLFHFIWPPSVINYKVWPKNPPSYREASEAYAGHLRKVANKLFKCLSLGLGPEFEGHELEAAVGGDDLVYLMKINYYPPCPRPDLALGVPAHTDMSTLTILVPNEVPGLQVLKDEQWNDVKYIPNALVIHIGDQIEILSNGKYKAVFHRTTVNKDSTRMSWPVFLEPPPEFEVGPLAKLVNDQNPAKFKTKKFKDYFYCKLNKLPQ
>BcrFLS2-1_#KAF3546427.1  Brassica cretica
MEVKRYQPTSPPSETIPIVDLSNPDEELVSRAVVKVSQEWGVFHVVNHGISMDLIQRLKEVGKQFFELPETEKKAVAKPDDSQDFEGYTRNLKYTEGEVWADNLFHRILPQSCINYKYWPRNPPQYREVIEEYTKETKKLSERLLGFLSEGLGLRHEALKEGLGGEKSEYVLRINNFPPNPQPDATLGLPEHTDIVALALIVTNEVPGLQVFHEGHWFDVQYVPSSXXXXXXXXXXXEVDRVFGLRLLGLCALVASSVLSRIGLVLGGMNGYLSSLSCLSSCPHLEALGLAHSKRFLGSFYFCRLSNGKYKNVLHRVTVDKEKQRMSWPVFVDANPDVVIRPLPELITSDNPSMFNNPAFPSQLQTISAQTNSPSVLDPRQLAFQTESIPFASEPLAIRQQQLPFNDQPLAISASFRSRPARVQASSRPGQLASRSCPAR
>LchFLS
MAVESVQAVASICNLKDSIPAEFIRSEREQPAITTYHGAVAEIPTIDLSDPDTEKVERLMAEASREWGIFQVVNHGIPDDVIRKLQAVGKEFFELPQEEKEACAKIPGSQSYEGYGSKLQKEVEGRKSWVDHLFHIIWPPSSINYRFWPKNPPSYKEVNEEYAKCMREVVDKLFQGLSIGLGLEGHRLKEAAGGEEVVYMLKINYYPPCPRPDLALGVVAHTDLSALTVLVPNEVPGLQVFKDDRWIDAKYIPNALIIHIGDQIEILSNGKYKAVLHRTTVTKDRTRMSWPVFIEPPSDMVVGPIPELLDPENPPKFKSKKFKDYSYCKLSKIP
>RasFLS3-4_#XP_018433691.1   Raphanus sativus
MAESVPSKFQETSPVDIPIVDLSNPNEDLVARAVVKASETWGMFQVVNHGIPIELMRRLKELGTEFFELPEKEKEAVARPADSTDLEGYTTDYKKDGEGRKTWADHLFHRVWPPSRINYRFWPKNSPDYREVNEEYAREIKKLSEKIMGWLSEGLGLHRDALKEGLGGEKVEYLMKIIFYPPCPKLELLYGAPHHTDLNGITFLIADEVDGLQAFQDNKWVDVKYDDSGIVVIIADQIKRMSNGRYKSGEHRATMDTVRTRLSWPVFAEPNLDHVVGPLAELVIDDAPKYKPYVYREYKFLKMNKFPLD
>BolFLS3-1_#Bo3g103260.1    Brassica oleracea
MDVPIVDLSNPNEDLVARAVVKASEEWGIFQVVNHGIPPELMRRLKEVGTEFFELPETEKEAVAKPEDSMDVEGYRTKYQKDLEGRNAWVDHLFHRIWPPSRVSYRFWPKLPMDYREVHEDYAKHLKKLSEKIMEWLSEGLGLRREALIEGLGGETVEYLMKINYYPPCHDQDLVIGAPDHTDVNGITFLVANEALGLQAFKDNHWIDVKYTTSGIIVIVGDQFHRMSNGKYMSAKHRATMDKEKTRISWPVFVESSLDHEFAPLRELITGEDNAPKFKPYVYKDFKFRKLKKLPLD
>CruFLS6_A_#XP_023644528.1   Capsella rubella
MNVKRDQQYTSPPSLLTETIPIIDLSDPNDELVTHKLVKASEEWGVFQVVNHGIPVYLMQQLRELGRQFFELPESEKESVTRPADSQDIEGYFTKNPKHLKAWNDHLIHNLWPPSSINYRYWPKNPVDYRKVTEEYTRNVTKLTDKILGYLSKGLGLRREALKEGLGGDKILYLMRINYYPPSDSVIGAPAHADLCALTLIISNEVPGLQVFKGDHWFDVEYISSAIVVLISDQIMRMSNGRYKSVLHRSVMNKEKTRMSWPVLIEPDHDLVVGPLPDLTGEENPPKFESLAFEDYVHRKLNKLLRD
>FdiFLS_#AHN19765.1   Fagopyrum dibotrys
MEVERVQAIATLSRSVDTIPLEYIRSEKEQPAITTFQGSVLEVPAIDINELNESSLVESIKKASEEWGLFQVVNHGIPIEVISHLQRVGKEFFELPIEEKEEYAKPEDSKDVEGYGTKLQKEVEGKKGWVDHLFHRIWPPSAINYKFWPKNPTSYKEANEEYCKCLRGVAEKIFRCMSLGLGLEGPELMDAAGGDSLEYLLKINYYPPCPRPDLALGVVAHTDMSTLTILVPNEVPGLQVFRDGFWYDVKYIPNALIVHVGDQLEIMSNGKYKAVLHRTTVNKEKVRMSWPVFLEPPAEHVLGPHPKIVDDRNPAKYKTKKYGDYMYCKLNKLPQ
>BcrFLS4-3_#KAF3495308.1   Brassica cretica
MVVERDQDIPSSRVPIIDLSNPDQELVARAVVKASEEWGVFQLINHGITTELIQRLHDVGRRFFELSEAEKKDVAKLDDSREGYARRYTLDLEKRIGTVDQLFHNVWPPSAVNYSYWPKNPQDYREVNEEYTRQVKMLSEKIMEWLSVGLGLRREAINEVVGGEYLLNVNYYPPCPHPDVIEGLDAHTDISGLTLLLTNEIPGLQVFKDDQWIDVEYIPFAVIVNISDQILRISNGKYKSVLHKTTVDKEKTRMSWAVLVRPTNDMVVGPFTELIGDDPPKFKSMVYKDYIYRKVRNLPFVDLDS
>AlyFLS5_A_#XP_020878146.1   Arabidopsis lyrata
MEYERDHNTSSSSPPSLCKQLASSTLRGSFLNIPVVDLSASDEELVVRAVVKASEEWGIFQVVNHGIPTELMQQLQVVGKQFFDLPEAEKEAVAKEEDFEGYKRNYLEGIKAWDEHLFHRIWPPSCINYKYWSKNPPRYREVNEEYTRHMKKLTEKILGWLSEGLGLPPVALTKSLGGEMAEYVIRVNFYQPSPKSELALGAAVHTDIGAITLLVPNEVPGLQVFKDEQWLDLEYINSAVVVIIGDQLMRMSNGRYKNVLHRATLDKENLRILWPVFVAPKHDLFVGPLPELTGDENPPKFETIVYKYYLHQTIRNWTLDKLPLY
>FanFLS_#AAZ78661.1  Fragaria x ananassa
MGVERVQDIASTISEDTIPAEYIRSENEQPGITTVPNTVLECPTIDFSDPDEEKLLKQIFEASIDWGMYQIVNHDISNEAISKLQAVGKEFFELPQEEKEVYAKDPNSKSVEGYGTFLQKELEGKKGWVDHLFHKIWPPSTINYRFWPKTPASYREANEEYAKNLHKVVEKLFKLLSLGLGLEAQELKKAIGGDDLVYLLKINYYPPCPRPDLALGVVAHTDMSALTILVPNEVQGLQACRDGQWYDVKYIPNALVIHIGDQMEIMSNGKYRAVLHRTTVSKDKTRISWPVFLEPPADQVIGPHPKLVNDKENPPEYKTKKYSEYVYNKLNKMPQ
>CgrFLS2_#Cagra.0248s0036.1     Capsella grandiflora
MEVERDQRPHTASLMAETIPVVDLSNLDEEQVSRAVVKASEEWGIFHVVNHGIPMDLIGRLKEVGAQFFHLPEKEKNAVAKQAGSKDFEGYTTNLKYVKGEVWTENLFHRIWPPSCINLTYWPKNPPQYREVIAEYTKETKKLSERVLGYLSEGLGLPREALLQGLGGESTEYVMRINNYPPDPKPELTLGVPEHTDIIGIAIIVTNGVSGLQIFKDDRWFDVHYISTAITVNIGDQILRLSNGKYKNVLHRAIVDKEKQRMSWPVFVDANPDVVIGPLPELITEDSPAKFKPITCKEFKYRRLLKLPVD*
>CruFLS3_#XP_006281783.1    Capsella rubella
MEMSSRDIPFIDLSNQDEKLVARAVVKASEEWGVFQVVNHGIPTELIRRLQEVGSKFFELPELEKEAIAKPEDSMDIEGYMTKYEDEARNAWADHLFHRIWPPSKINYRFWPTNPPEYREVNEEYASHMKKLAEKIMEWLSEGLGLPREALKESLGGETVEYLMKINYYPPCPDMDSVLGVPGHSDFNGITLLVANDALGLQVFKDDNWIDTMYITSGIIVIIGDQFQRMSNGKYKSVVHRATRNKEKTRISWPVFVESNLDQVLGPLPELTSGDNSAPKFKSYAYKDFKIRKLKQLTLDD
>CruFLS6_B_#XP_006280733.1   Capsella rubella
MNVKKDQHTSPQSLLAETNTINLKNDQNTSPTSLLTETIPINVKKDHHTSPPPLLTETLPIIDLSDPREEIVTNKLVKASEEWGVFQVVNHGIPAELMQQLQDSGRKFFELPVSEKETVRKPADSTDMEGYFTKGPNIFKDWGDHLLHKISPPSSINYRYWPKNPSNYREVTEEYTRNVKKLTEKIVGYLSKGLGLRREALAESLGGDTSVYLLRINHYPPSESSVIGAPPHTDICAITLFITDEVPGLQVFKDNHWLDVEYINSAILVFIGDQFMRMSNGRYKNVLHRSVLNKERTRMSWPVFVEPNHDLVVGPLPELTGDENPPKFESLTFPDYVKRKIEILLRD
>AhaFLS2_#Araha.16313s0005.1    Arabidopsis halleri
MEIERDQHISPPSLLAETIPIIDLSNLDEELVARAVVKASEEWGIFHVVNHGIPLDLIRRLKEVGTQFFELPETEKKAVAKQDGSKDFEGYTTNLKYVEGEVWTENLFHRIWPPSCINFNYWPKNPPQYREVIEEYTKDTKKLSERILGYLSEGLGLPREALIQGLGGESTEYVMRMNNYPPDPKPDLTLGVPEHTDIIGITIIITNEVPGLQIFKDDRWFDVHYIPSAITVNIGDQIMRLSNGKYKNVLHRAIVDREKQRMSWPVFVDANPDVVIGPLPELITCSNPSKFKPITCKDFKYRRLLKLPIE*
>RasFLS2_#XP_018490585.1   Raphanus sativus
MVVQRDQHTSPPSEKIPIIDLSNPDEELVCHAVVKASQEWGIFHVVNHGVSMDLIRRLKEVGTQFFELPETEKKDVAKPDTSQDFEGYTRNLKYTEGEVWADNLFHRIWPPSCINYNYWPKNPPHYREVIEEYTKETKKLSERLLGILSEGLGLRHEALKEGLGGEKTEYVLRINNFPPNPQPGATLGLPEHTDIIAMALIVTNEVPGLQVFNNDHWFDVQYVPSSITVTIGDQILRLSNGKYKNVLHRVTVDKEKQRMSWPVFVDAXTVIRPLPEIITGDNPSVFKPIICKDFKYRRLFKLPVD
>AlyFLS6_A_#XP_020871981.1   Arabidopsis lyrata
MNVDKRGETKKIPVVDLSDPSDELVAHAVVKASEEWGILQVVNHGIPADLMRRLQEVGRQFFELPATEKESVTRPVDSQDIEGYFPKDPKHLKAWDDHLIHNIWPPASINYRYWPNNPSDYRDVTEEYTRNVTKLTEKIVGYLSKGLGLRHEALKEGLGGDKTQYVMRINCYPPSDLVIGAPAHTDLCALALLVSNEVPGLQVFKDNHWFDVEYINSAVIVLIGDQIMRMSNGRYKNVLHRSIMDKEKTRMSWPVLVEPKHGLVVGPLPELTGDENPPKFESLTFEDYVYRKIKKLLRD
>MerFLS2_B_#CAA7034924.1    Microthlaspi erraticum   Microthlaspi erraticum
MGVEREQHTSSSPSETIPIVDLSDPNDELVARAVVKASQEWGIFHVVNHGISTDLIERLKEVGKQFFDLPETEKKEVAKRDDSEDFEGYTRNLKYTEDEVWADNLFHRIWPPSCLNFNYWPKNPPQYREVVEEYTKETKKLSERLLGVLSEGLGLQHDALKKGLGGDKTEYVMRINNFPPNPKPDLNLGLPEHTDIIAMAIIVTNEVPGLQIFKDDQWFDVQYIPSAITITIGDQLLRLSNGKYKNVLHRVTVDKEKQRMSWPIFVDANPDVVIGPLPELITGDNPSMFKPITCKDFKFRRLFKLPVD
>CgrFLS5_#Cagra.0248s0037.1     Capsella grandiflora
MEDERNHNISSSSLPSFCKQLASSSTLRESMELDIPIVDLSVSNEELLVREVTKASEDWGIFQVVNHGIPMALMRQLQVVGKQFFDLPETEKEAVAQEEDIEGYKKNYLQGIKAWDEHLFHRLSPPSIINYKYWPKNPPQYREVNEEYTRHVKKLTKKILGWLSEGLGLPSVTLTQRLGGEMAQYLIRVNYYQPSSKSELAIGAAAHTDIGAITLLVPNEVPGLQVFKDEKWLDVEYMDSAMVVFIGDQLMRMTNGRFKNVLHRAMLDKERLRISWPVFVSPRDDMLVGPLPELTGDENPPKFETLVFKDYTQQTMKIWAVEKLYSL*
>EuFLS2    Eucommia ulmoides
MEVERVQAIATLSKCKDTIPSEYIRSETEQPATTTLQGVVLEVPVIDLSNPDEEKAAAEIGDASREWGIFQVVNHGISGELITELQKVGREFFEKVPQEEKEVIAKTEGGDSVEGYGTKLQKEVEGKKGWVDHLFHKIWPPSAIDYHFWPKNPPSYREINEEYAKRMKVVADKLFKCLSLGLGLEGGVLKEAVGGDDLIYLLKINYYPPCPRPDLALGVVAHTDMSAITILVPNEVQGLQVFKDDHWFDVKYIPNALIVHIGDQIEILSNGKYKGVYHRSIVNKDMTRMSWPVFLEPPPEHEIRPLPQLANDSNPAKYKTKKYKDYVYCKLNKLPQ
>EuFLS9   Eucommia ulmoides
MVTTVAAAEAVRVESLAGSGIQSIPKEYVRPQEELTSIGNIFEEEKKVEGPQVPIIDLKEIDSDDPVIRERCREELKRAAEEWGVMHLVNHGISGKLMERVKAAGGEFFKQPVEEKEKYANDQASGNVQGYGSKLANNKSGQLEWEDYFFHLAYPEDKRDLSIWPKNPADYIPATSEYAKQLRGLASKILFVLSLGMGLEADRLEKEVGGADELLLQMKINYYPKCPQPELALGVEAHTDVSALTFILHNMVPGLQLFYEGRWVTAKCVPDSIIMHVGDTVEILSNGRYRSILHRGLVNKEKVRISWAVFCEPPKEKIILKPLPETVTEVEPAKFPPRTFAQHIHHKLFRKSQEAAAQWPDGGRPEMPEVTGDGYRRWQPAADGGRLAADGGGGGRPAADGGQPATVVIGRWMNGEGGPL
>EuFLS8    Eucommia ulmoides
MVAVLGIRSKKRRAVGIPSIDMSMGNKCKLSEQMVEACEEFGFFKVVNHGVSKEVITRMEKVGIQFFGKTASEKQAAAGATPFGYGCKNIGVNGDMGELEYLLVQANPQSISETCNPIITAAADPTIFSCAVSDYVEAMKELGRQILDVVAEGLCILDKSRLSGLITNPQSDSCFRLNHYPPHINDWDDQLHSSSTIGSRSSSRVGFGEHTDPQILTILRSNDVGGLQICTHDGLWVPVPPDPTQFYVFVGDAFQALTNGRFRSVRHRVMANSSSLKARMSMMYFGAPPLHSSISPLLPSHLPLEYRAFTWAEYKKAAYSLRLGDRRIDLFQIPPTPQTTTINNDSH
>EuFLS7    Eucommia ulmoides
MVVPTRNDQKTRPIDLPIIDLSGDRSEISKLLVKASEEFGFFKVVNHGVSQDVIKKMEAESFGFFAKPTHEKNRAGPTNPYGYGSKNIGPNGDVGEVEYLLLSANPLSVSQRSKTISDDPLKFSSAVIGYIEAVKGLACEILELMAEGLWVSDTSVFSRMISDSDSDSVLRLNHYPPLSSNATCHQTNRTVANRIGFGEHSDPQILTLLRSNDVSGLQISLEDGVWVPVTPDPTAFCVNVGDVLQVMTNGRFVSVRHRALVNTDKPRMSIAYFGAPSRQTWIAPPPELIKPDGFCLYRPFTWGDYKKATYSLTLGETRLHLFRADRET
>EuFLS10   Eucommia ulmoides
MSFSKSWPEPIVRVQSLSESGIQVIPERYVKPSSERPSSLDAPPSGISIPLVDLRNLDSTEESVRRETMELVSTACREWGFFQVINHGVSHELMAQARESWREFFHLPADEKQRYANSPATYEGYGSRLGVEKGAILDWGDYFFLNYLPMSLRDQNKWPTLPSSCRQLISRYGEEVVKLCERLMKILSLNLGLRQDHLQKAFGGNQVGACLRANFYPRCPQPDLTLGLSPHSDPGCLTVLLPDDVPGLQVRKGKNWVTVKPTPNAFIVNIGDQIQVLSNAIYKSVEHRVIVNSIKERISLALFYNPKSDIPIKPAPELVSDDRPAMYKPMTYNDYRLFIRAKGPCGKSQVESLKSSR
>EuFLS12   Eucommia ulmoides
MSSLKQDWPEPIIRVQSLSESQLPTVPDRYIKPEPERPSSNSGPTHINIPVIDLSGDKAATLARISEACREWGFFQVINHGLSPDLMARAGEVWREFFHEPMEVKQRYANSPGTYEGYGSRLGVEKGAILDWSDYYFLHYLPGPLKDHNKWPSLPTSLREVIEEYSSKVVNLCGNLMKILSLNLDLEEDYLQKAFGGEDIGACLRVNFYPKCPQPDLTLGLSSHSDPGGMTVLLPDTHVAGLQVRKDDTWITVKPVPDAFIVNIGDQIQVLSNAIYKSVEHRVIVNSNYERLSLAFFYNPKSDLLLEPIKDLVTPEKPALYQPMTFNEYRLFIRLKGPRGKSQVESLKSPR
>EuFLS11   Eucommia ulmoides
MAKQLLADLVASSSVKHVPSQYIRPIHDRPTLHTSDDGSNNIPLIDLHGLHSPRRSDIIKHIALACQQHGFFQIKNHGVPESVVNNMLEMGRDFFRLPEKERLKNYSDDPLKTTRLSTSFNIRTEKVANWRDFLRLHCYPLQNFTHEWPSNPPSFREVVAEYSTNVRELVLKLLEAISESLGLDRNYIDKQLGSHGQHMAINLYPPCPEPSLTYGLPGHKDPNLITVLLQDDVPGLQVLSNGKWVPVNPIPNTFIVNIGDQMQVISNDLYKSVLHRAVVNCDRERISISTFHCPSPDAVIGPAPALVDDSHPAVYRNFTYQNFYENFWNRGLATASCLDLFLASST*
>EuFLS4   Eucommia ulmoides
MGEVDSSFFQAPEHRPKLCPTEAQGIPLIDLSLHHHNFSDLVSEIGEACRNWGFFQVINHGVPLERRVKLELAAKNFFAQPVEKKREVKKDGVSPLGYHDAELTKNVRDWREVLDLTVEDPMIIPASPDSGDEELMEIVNQWPEYPHDIRETCEEYTKEMVKLSHKILELISLGLGLKPSRLSGFFKTQTSYMRLSHYPPCPIPDMALGLGRHKDGGAIAILTQDDVGGLEVKRKSDGEWVRVKPIPDAYIVNVGDVIQVWSNDKYESVEHRVVVNSERERFSIPFFFNPAHHTWVEPLEELIDEKNPPKYRRYSWGKFFATRKQGNFKKLNVENIQIHNFKISHDSG
>EuFLS5   Eucommia ulmoides
MGGLDEAFIQSFENQLKLAVEEADGIPVIDLSALNSSESASDPGVLSGISSSIGEACEKWGFFQVINHGVPDDCRSKIDRASREFFGQAPEERRKVRRDEANPMGYYETEHTKNVRDWKEVFDFVTVDPTAVPASDEPDDREVRMLVNQWPHYPPHFREACEEYSREMEKLAYKLMELIALSLGLPAKRLNGFFKEQTTFMRLNYYPRCPFPHLALGVGHHKDAGALTILAQDDVGGLEVRRKADGEWIRVKPNPDAFTINVGDITQVWSNDKYESVEHRVMVNSERERFSIPYFFNPSHYVNVEPLHELTNHPNNPPRYKPYNYGKFMASRNLSNFKKLKVENIQIHHFRI*
>EuFLS3   Eucommia ulmoides
MGEVDSSFFQAPEHRPKLSPTEAEGIPLIDLSLHHHNFSDLVSEIGEACRNWGFFQVINHGVPLERRVKLELAAKNFFAQPVEKKREVKRDEVNPLGYYDTELTKNVRDWKEVFDFTVQNPTIFPASPDDGDEEVKEIVNQWPEYPPDLRERCEEYAKEMEKLAHKILELISLSLGLKPERLSGFFKTQTSFIRLNHYPPCPIPDMALGVGRHKDGGALTILTQDDVGGLEVKRKSDGEWVRVKPTPDAYIINVGDIIQVWSNEKYESVEHRVVVNSERERFSIPFFFNPAHYTWVEPLEELVDEQNPPNYRRYNWGKFFATRKQSNFKKLSVENIQIHHFKISHESG*
>EuFLS6   Eucommia ulmoides
MQTQLLSGGIRHSTLPESYVRPESERPRLSEVVDCDDVPVIDLGCSDRTIIIRQIGDACRHYGFFQVINHGVSWEAVERMLRVAEEFFSLPVEEKMKLYSDDPSKTVRLSTSFNVKKETVHNWRDYLRLHCYPLDKYSPEWPSIPSSFREVVSKYCVEVRDLGFRLQELISESLGLDPNCVHNVLGEQGQHMAVNYYPPCPQPDLTYGLPSHTDPNALTILLQDLHVCGLQVLKDGQWLAVIPHPNAFVINIGDQLQALSNGKYKSVWHRAIVNADKPRMSIASFLCPSNQAEIRAPEVLTEDGSSTVYRSFTYEEYYKKFWSRNLDQEHCLELFKN*
>EuFLS1   Eucommia ulmoides
MATEIEEHPVESLSSTPNQLRVKDFVWIPEEWPTINHDDFSDENDVPVISLAGVRDCRDYSNLCRKMVAAGKNWGFFKLVDHGVPSTTIENAKNRLNELFDLPMDRKLKGGRSKSLPLGYSATNPDYGLNLPWAEILQLLQSPQQVVEFAKRVFGDQHQAFSDAMIEYMQALDKLGMKILEMLAHGLGLDEDFFVKNFAEKESTMIRVNRYPPCPLPGKCLGLGSHSDPHTLTILVQDEVGGLQILKDDDDGGQQWIGIRPVPDSFVINFGDTLEAWTNGRLKSVVHRAVVNKEKQRLSLAYFLSPSSEITIESPPQLVDPLMNPKKYVPFTWGDFRNQLLIQKRVVGKTALARYLDDR
